# Supplementary material for: Genome-wide candidate regions for selective sweeps revealed through massive parallel sequencing of DNA across ten turkey populations
Source: BMC Genet. 2014 Nov 25;15:117. doi: 10.1186/s12863-014-0117-4 (PMC4253982; doi:10.1186/s12863-014-0117-4)
Supplement: Additional file 1: — Position of turkey genomic regions with candidate selective sweeps in different turkey populations. Description: This file contains the start and the end positions of turkey sweep regions on different chromosomes for each of the populations.This file also shows the syntenic selective sweep regions in chicken that coincide with turkey overlapping sweeps. [file 12863_2014_117_MOESM1_ESM.xlsx]

## Sheet: Additional_file_1
Turkey population specific sweep regions							Turkey overlapping sweep regions
Chr	Start	End	Pop_ID		Chr	Start	End	Overlapping_region_start	Overlapping_region_end	Population_IDs
1	33600000	35700000	L5		1	179100000	181800000	180000000	181800000	Nset/RP
1	45600000	47700000	BvSW		2	48600000	51300000	49500000	51300000	L5/L6
1	81900000	83700000	L5		2	58200000	60300000	59700000	60300000	BvSw/L4
1	151800000	153300000	L4		2	83700000	85200000	83700000	85200000	L1/L7
1	184500000	186300000	L1		3	27600000	34200000	28800000	30300000	L1/L5
1	195300000	197100000	Nset		3	35100000	37200000	35700000	37200000	L1/B/D
2	13200000	15000000	L4		3	96000000	97800000	96900000	97800000	L1/L2/L5
2	32400000	34200000	L3		3	96900000	99900000	98400000	99600000	L2/L5/Nset
2	51900000	53400000	L5		4	48600000	51000000	49200000	51000000	L2/L6
2	64200000	65700000	BvSW		5	6900000	9000000	7800000	8400000	L1/L4/L6/RP/BvSW
2	102600000	104100000	L2		5	41100000	42900000	41100000	42000000	L1/L3/L5/L6/L7
3	0	1500000	L3		6	7800000	9900000	7800000	9600000	L1/L7
3	21600000	23100000	L7		6	25200000	27900000	26700000	27900000	L2/L3
3	84300000	86100000	L3		7	9900000	12600000	9900000	11700000	L1/L4/RP/BvSW
4	1500000	3000000	L3		8	300000	3300000	1200000	3000000	L3/L5
4	11100000	13500000	L1		9	12600000	14400000	13800000	14400000	L4/L6
4	22200000	24300000	L4		9	15900000	19500000	15600000	16200000	L3/L5/L6
4	36900000	48000000	L1		9	15900000	19500000	17400000	18600000	L3/L5/L6/Nset/BvSW
5	19200000	21900000	L3		10	16800000	20100000	17400000	19200000	L2/L5/RP
6	11400000	12900000	L7		11	1200000	8400000	4200000	7500000	L2/L4/L7/RP
7	18900000	20700000	L3		11	7800000	12000000	9900000	12000000	L3/L4
7	20700000	22500000	L6		14	3000000	4500000	3300000	4500000	L1/L3/L6/BvSW
8	6000000	7500000	L1		22	300000	2100000	600000	2100000	L1/L3/L6
8	10500000	12600000	L7
10	1200000	9900000	L2
10	13800000	16200000	L3				Genome structural comparison for the presence of sweep region between turkey and chicken
11	13800000	15300000	L3				Turkey						Chicken
11	17400000	18900000	RP
14	6900000	8400000	L7		MGA	Overlapping_region_start	Overlapping_region_end		GGA	Start_Position	End_Position	Sweep_region	Population_IDs	References	Growth QTL/Mb in turkey sweep regions
15	6000000	8100000	L4		1	180	181.8	1.8	1	176.835	178.629				10
15	10500000	12000000	Nset		2	49.5	51.3	1.8	3	50.0989	51.8968				18.3333
					2	59.7	60.3	0.6	3	59.8259	60.4252				61.6667
					2	83.7	85.2	1.5	3	82.7061	84.2026	83.96-84.12, 82.88-82.92	CB	Elfrink et al. (2012): Rubin et al. (2010)	25.3333
					3	28.8	30.3	1.5	2	82.0416	83.5381				16.6667
					3	35.7	37.2	1.5	2	88.7354	90.232	88.96-89.14	AD	Rubin et al. (2010)	16.6667
					3	96.9	97.8	0.9	2	151.442	152.341				No_QTL
					3	98.4	99.6	1.2	2	152.908	154.101	152.88-153.00, 152.92-152.96	AD, CB	Rubin et al. (2010)	No_QTL
					4	49.2	51	1.8	4	68.2672	70.0631	4.93-5.01		Elfrink et al. (2012)	27.7778
					5	7.8	8.4	0.6	5	9.08487	9.68487				18.3333
					5	41.1	42	0.9	5	41.8467	42.7467	42.74-42.80	AD	Rubin et al. (2010)	51.1111
					6	7.8	9.6	1.8	2	7.99917	9.79505				1.66667
					6	26.7	27.9	1.2	2	26.0833	27.282	27.14-27.18	CB	Rubin et al. (2010)	12.5
					7	9.9	11.7	1.8	7	10.7905	12.5864	12.45-12.53, 12.58-12.62	AD	Elfrink et al. (2012): Rubin et al. (2010)	5.55556
					8	1.2	3	1.8	6	5.29181	7.08975				0.555556
					9	13.8	14.4	0.6	4	14.031	14.631				6.66667
					9	15.6	16.2	0.6	4	15.7992	16.3985				6.66667
					9	17.4	18.6	1.2	4	17.5291	18.7249	18.50-18.62		Elfrink et al. (2012)	3.33333
					10	17.4	19.2	1.8	8	17.3447	19.1405	19.02-19.10	CB	Rubin et al. (2010)	9.44444
					11	4.2	7.5	3.3	9	5.66371	8.95993	7.58-7.65		Elfrink et al. (2012)	2.12121
					11	9.9	12	2.1	9	11.1907	13.2835	12.42-12.48, 12.96-13.06, 13.18-13.26, 12.56-12.60, 12.56-12.62	CB, AD	Elfrink et al. (2012): Rubin et al. (2010)	9.52381
					14	3.3	4.5	1.2	12	3.49631	4.69356	3.90-3.96		Elfrink et al. (2012)	1.66667
					22	0.6	2.1	1.5	20	0.473685	1.97197	0.38-0.48, 0.69-0.72, 1.30-1.33, 1.49-1.51		Elfrink et al. (2012)	2.66667
												Coordinates of sweep regions in Megabases
												Green font shows sweep regions from the study of Elfrink et al. (2012)
												Red font shows highly significant sweep regions from the study of Rubin et al. (2010)
												AD	All Domestic
												CB	Commercial Broiler
