# Supplementary material for: Genome-wide candidate regions for selective sweeps revealed through massive parallel sequencing of DNA across ten turkey populations
Source: BMC Genet. 2014 Nov 25;15:117. doi: 10.1186/s12863-014-0117-4 (PMC4253982; doi:10.1186/s12863-014-0117-4)
Supplement: Additional file 2: — Gene ontology (GO) terms observed with functional annotation analysis performed using the online tool DAVID. Description: This file contains all GO terms included in the functional annotation analysis with their biological functions and enrichment P-values. This file also contains the names of genes in the sweep regions that are annotated with each of the GO terms. [file 12863_2014_117_MOESM2_ESM.xlsx]

## Sheet: Sheet1
Red font shows terms related to morphogensis
Green font shows terms related to development
Blue font shows terms related to growth
Total DAVID IDs	3718
Category	Go term	Annotation Term	P-Value	Benjamini P-value	Genes_HGNC_symbol	List Total	Gene_count	Gene_hit_%
GOTERM_BP_FAT	GO:0048598	embryonic morphogenesis	1.02943e-07	0.000486595	HMX2, GDF5, TGFB3, JAG2, HOXD12, HOXD13, PDX1, HOXD10, HOXD11, CTNNB1, MAP3K7, CUL3, CHRNA9, GATA4, DYNC2H1, RAB23, RARB, CDH23, SATB2, RET, MYO6, C2CD3, EOMES, SIX4, MECOM, MIB1, KIAA1715, TGIF1, EXT1, EXT2, HMX3, WNT5A, RBP4, TWSG1, LMBR1, TSHZ1, ARFRP1, BMPR2, GREM1, HESX1, HOXA1, TCF21, HOXA3, HOXA4, FBXW4, HOXA10, TRAF6, OTOP1, HECTD1, HTT, ESRRB, MAFB, TGFBR2, NR4A3, TINAG, SALL4, DLX6, LAM…	2705	101	2.71651
GOTERM_MF_FAT	GO:0001882	nucleoside binding	3.72928e-06	0.00215197	XRCC5, XRCC3, CLK1, MAP3K7, MAP3K5, MAP3K9, MAP3K8, PIK3CA, DHX36, TLK1, DHX35, ROS1, DHX32, MAGI1, KIF5B, ROCK1, PIK3CB, ROCK2, KIF5C, MTPAP, UBE2J1, MYLK2, GEM, MARK3, C10ORF2, ASCC3, SMARCAL1, ROR1, YME1L1, EIF2AK3, EIF2AK4, TNFRSF6B, ACADSB, ATP6V0B, NPHP3, NAT10, KIF3B, MKI67, TGFBR2, ATP11B, ATR, KIF3C, ATM, NUBPL, HSPA12A, NOLC1, UBA3, TNK2, ACAD11, SRMS, CDC42BPB, ZNFX1, UBE2G2, QARS, ATP…	2571	389	10.4626
GOTERM_MF_FAT	GO:0017076	purine nucleotide binding	3.40003e-06	0.0029418	XRCC5, HRAS, XRCC3, CLK1, MAP3K7, MAP3K5, MAP3K9, MAP3K8, PIK3CA, DHX36, TLK1, DHX35, ROS1, DHX32, MAGI1, KIF5B, ROCK1, ROCK2, PIK3CB, KIF5C, MTPAP, UBE2J1, MYLK2, GEM, MARK3, C10ORF2, ASCC3, SMARCAL1, ROR1, YME1L1, EIF2AK3, EIF2AK4, TNFRSF6B, ACADSB, ARF6, ATP6V0B, NPHP3, NAT10, KIF3B, MKI67, TGFBR2, ATP11B, ATR, KIF3C, ATM, NUBPL, HSPA12A, NOLC1, UBA3, ARF4, TNK2, ACAD11, SRMS, CDC42BPB, ZNFX1,…	2571	455	12.2378
GOTERM_MF_FAT	GO:0001883	purine nucleoside binding	2.49203e-06	0.00430938	XRCC5, XRCC3, CLK1, MAP3K7, MAP3K5, MAP3K9, MAP3K8, PIK3CA, DHX36, TLK1, DHX35, ROS1, DHX32, MAGI1, KIF5B, ROCK1, PIK3CB, ROCK2, KIF5C, MTPAP, UBE2J1, MYLK2, GEM, MARK3, C10ORF2, ASCC3, SMARCAL1, ROR1, YME1L1, EIF2AK3, EIF2AK4, TNFRSF6B, ACADSB, ATP6V0B, NPHP3, NAT10, KIF3B, MKI67, TGFBR2, ATP11B, ATR, KIF3C, ATM, NUBPL, HSPA12A, NOLC1, UBA3, TNK2, ACAD11, SRMS, CDC42BPB, ZNFX1, UBE2G2, QARS, ATP…	2571	388	10.4357
GOTERM_MF_FAT	GO:0030554	adenyl nucleotide binding	1.05207e-05	0.00454775	XRCC5, ADCY3, DYNC1LI1, FASTKD1, XRCC3, FASTKD2, ADCY8, ADCY5, AURKA, CLK1, PRKG1, MAP3K7, MAP3K5, DDX18, AGPS, MAP3K9, MAP3K8, DYNC2H1, MOS, PIK3CA, RAPGEF4, TLK1, DHX36, DHX35, DDX10, EIF2B2, ROS1, DHX32, KIF13B, PAN3, MAGI1, KIF5B, ROCK1, SUCLG2, ROCK2, ABCB11, PIK3CB, KIF5C, UBE2J1, MTPAP, MYLK2, OLA1, WNK2, MARK3, C10ORF2, TXNDC3, RFC3, RFC4, RAB18, RFC1, ATP2C1, ASCC3, SMARCAL1, ROR1, CAMK1…	2571	378	10.1668
GOTERM_MF_FAT	GO:0000166	nucleotide binding	2.79504e-05	0.00804062	XRCC5, HRAS, XRCC3, SYNCRIP, CLK1, MAP3K7, MAP3K5, MAP3K9, MAP3K8, PIK3CA, TLK1, DHX36, DHX35, ROS1, DHX32, MAGI1, KIF5B, ROCK1, ROCK2, PIK3CB, KIF5C, UBE2J1, MTPAP, MYLK2, GEM, MARK3, C10ORF2, ASCC3, SMARCAL1, ROR1, YME1L1, EIF2AK3, EIF2AK4, TNFRSF6B, ACADSB, ARF6, ATP6V0B, HADHA, HADHB, NPHP3, NAT10, KIF3B, MKI67, TGFBR2, ATP11B, ATR, VDAC2, KIF3C, ATM, NUBPL, HSPA12A, UPF3B, NOLC1, UBA3, ARF4,…	2571	516	13.8784
GOTERM_MF_FAT	GO:0032553	ribonucleotide binding	2.63253e-05	0.00908297	XRCC5, HRAS, XRCC3, CLK1, MAP3K7, MAP3K5, MAP3K9, MAP3K8, PIK3CA, DHX36, TLK1, DHX35, ROS1, DHX32, MAGI1, KIF5B, ROCK1, PIK3CB, ROCK2, KIF5C, MTPAP, UBE2J1, MYLK2, GEM, MARK3, C10ORF2, ASCC3, SMARCAL1, ROR1, YME1L1, EIF2AK3, EIF2AK4, TNFRSF6B, ARF6, ATP6V0B, NAT10, KIF3B, MKI67, TGFBR2, ATP11B, ATR, KIF3C, ATM, NUBPL, HSPA12A, NOLC1, UBA3, ARF4, TNK2, SRMS, CDC42BPB, ZNFX1, UBE2G2, QARS, ATP10D, …	2571	430	11.5654
GOTERM_MF_FAT	GO:0032555	purine ribonucleotide binding	2.63253e-05	0.00908297	XRCC5, HRAS, XRCC3, CLK1, MAP3K7, MAP3K5, MAP3K9, MAP3K8, PIK3CA, DHX36, TLK1, DHX35, ROS1, DHX32, MAGI1, KIF5B, ROCK1, PIK3CB, ROCK2, KIF5C, MTPAP, UBE2J1, MYLK2, GEM, MARK3, C10ORF2, ASCC3, SMARCAL1, ROR1, YME1L1, EIF2AK3, EIF2AK4, TNFRSF6B, ARF6, ATP6V0B, NAT10, KIF3B, MKI67, TGFBR2, ATP11B, ATR, KIF3C, ATM, NUBPL, HSPA12A, NOLC1, UBA3, ARF4, TNK2, SRMS, CDC42BPB, ZNFX1, UBE2G2, QARS, ATP10D, …	2571	430	11.5654
GOTERM_MF_FAT	GO:0032559	adenyl ribonucleotide binding	7.19592e-05	0.0154678	XRCC5, ADCY3, DYNC1LI1, FASTKD1, XRCC3, FASTKD2, ADCY8, ADCY5, AURKA, CLK1, PRKG1, MAP3K7, MAP3K5, DDX18, MAP3K9, MAP3K8, MOS, DYNC2H1, PIK3CA, RAPGEF4, TLK1, DHX36, DHX35, DDX10, EIF2B2, ROS1, DHX32, KIF13B, PAN3, MAGI1, KIF5B, ROCK1, SUCLG2, ROCK2, PIK3CB, ABCB11, KIF5C, UBE2J1, MTPAP, MYLK2, OLA1, WNK2, MARK3, C10ORF2, TXNDC3, RFC3, RFC4, RAB18, RFC1, ATP2C1, ASCC3, SMARCAL1, ROR1, CAMK1, NEK9…	2571	354	9.52125
GOTERM_MF_FAT	GO:0005524	ATP binding	6.84618e-05	0.0168069	XRCC5, ADCY3, DYNC1LI1, FASTKD1, XRCC3, FASTKD2, ADCY8, ADCY5, AURKA, CLK1, PRKG1, MAP3K7, MAP3K5, DDX18, MAP3K9, MAP3K8, MOS, DYNC2H1, PIK3CA, TLK1, DHX36, DHX35, DDX10, EIF2B2, ROS1, DHX32, KIF13B, PAN3, MAGI1, KIF5B, ROCK1, SUCLG2, ROCK2, PIK3CB, ABCB11, KIF5C, UBE2J1, MTPAP, MYLK2, OLA1, WNK2, MARK3, C10ORF2, TXNDC3, RFC3, RFC4, RAB18, RFC1, ATP2C1, ASCC3, SMARCAL1, ROR1, CAMK1, NEK9, YME1L1,…	2571	350	9.41366
GOTERM_BP_FAT	GO:0006793	phosphorus metabolic process	3.41423e-05	0.0775423	PDP1, GDF2, AURKA, CLK1, PRKG1, DUPD1, MAP3K7, MAP3K5, MAP3K9, MAP3K8, MOS, PIK3CA, TLK1, ROS1, PTPRJ, PTPRK, PAN3, PTPRF, ROCK1, PIK3CB, PTPRG, ROCK2, MYLK2, PTPRT, WNK2, MARK3, PTPDC1, EIF2S1, F2, ROR1, NEK9, CAMK1, EIF2AK3, EIF2AK4, ENPP1, ENPP2, ENPP3, STK17A, EPHB3, ACP1, ATP6V0B, GPD1L, VRK1, DUSP13, DUSP15, GPD2, TGFBR2, ATR, ATM, PPA1, EPHA4, EPHA7, NTRK1, GRK7, GRK4, TNK2, BMP7, SRMS, CD…	2705	245	6.58956
GOTERM_BP_FAT	GO:0006796	phosphate metabolic process	3.41423e-05	0.0775423	PDP1, GDF2, AURKA, CLK1, PRKG1, DUPD1, MAP3K7, MAP3K5, MAP3K9, MAP3K8, MOS, PIK3CA, TLK1, ROS1, PTPRJ, PTPRK, PAN3, PTPRF, ROCK1, PIK3CB, PTPRG, ROCK2, MYLK2, PTPRT, WNK2, MARK3, PTPDC1, EIF2S1, F2, ROR1, NEK9, CAMK1, EIF2AK3, EIF2AK4, ENPP1, ENPP2, ENPP3, STK17A, EPHB3, ACP1, ATP6V0B, GPD1L, VRK1, DUSP13, DUSP15, GPD2, TGFBR2, ATR, ATM, PPA1, EPHA4, EPHA7, NTRK1, GRK7, GRK4, TNK2, BMP7, SRMS, CD…	2705	245	6.58956
GOTERM_CC_FAT	GO:0005783	endoplasmic reticulum	0.000111915	0.0791759	CALHM1, SEC31B, HM13, VAPA, VAPB, AQP5, RP9, SYNCRIP, DNAJB12, SGMS1, C14ORF1, TPD52, OGN, HTRA2, INSIG2, PLOD2, AQP11, CH25H, CYP7A1, NT5C3, VMA21, CREB3L1, JAGN1, B3GALTL, AUP1, SGPL1, PLD1, UBE2J1, CYP26A1, VASH1, ERGIC3, AADAC, NPC1, TRAPPC9, EXT1, EXT2, EIF2AK3, CNIH, TDRD6, CYP51A1, HSD17B12, BDKRB1, FAM19A1, RIC3, SERPINH1, TRAM2, AHRR, LAMB2, LPCAT1, STX18, SERINC1, STX17, SEC23IP, ACER3,…	2514	235	6.3206
GOTERM_CC_FAT	GO:0005829	cytosol	0.00022571	0.0798179	ITGB3BP, ALS2, FHIT, RPL14, CHMP5, RPL15, RPLP2, CTNNB1, MAP3K7, CUL5, GOT1, AQP11, CH25H, NT5C2, MAP3K8, RPLP1, PIK3CA, RAPGEF4, PELI2, STAM, FAS, CCNA1, CLNS1A, ROCK1, ROCK2, PIK3CB, ANAPC4, VPS41, UBR1, PPARGC1A, TACSTD2, EIF2S1, JUN, EIF2S2, PGM1, RPS12, RPS13, TUBA4A, ADD1, GGCT, NFKBIA, CACNB4, BCL2L1, ARFGEF2, ADA, GAD2, IDH1, FBXO5, RPS20, RPS21, AMD1, OSBPL5, ODC1, TGFBR2, GGH, ALMS1, TK…	2514	312	8.39161
GOTERM_BP_FAT	GO:0000278	mitotic cell cycle	5.4824e-05	0.0827774	SEPT2, BTRC, DBF4, TTK, AURKA, CD2AP, CUL3, CUL2, CUL5, RAD21, OIP5, CCNA1, STAG2, EGFR, ANAPC4, SGOL1, GPR132, WEE1, FOXN3, DCLRE1A, PSMA6, PSMA3, NEK9, AKAP8, DSCC1, LRRCC1, ANLN, PSMA7, ITGB1, KIAA1009, SPC25, NCAPG2, FBXO5, SKA3, CLASP1, CLASP2, UBE2D1, HELLS, TAF2, CKAP5, ZNF830, CDC20, TPD52L1, NDC80, PSMC6, NOLC1, PSMC3, UBA3, UBE2E1, E2F1, LZTS2, E2F6, LATS2, FAM83D, AKT1, KIF2C, SEH1L, P…	2705	106	2.851
GOTERM_BP_FAT	GO:0007049	cell cycle	9.63249e-05	0.107618	ADCY3, AURKA, CD2AP, CTNNB1, CUL3, CUL2, CUL5, MAP3K8, TLK1, CCNA1, STAG2, CCAR1, ESCO1, CGRRF1, ANAPC4, GPR132, ESCO2, VASH1, DCLRE1A, NEK9, MCTS1, MRE11A, KIAA1009, DUSP13, NCAPG2, SKA3, FBXO5, TDRD1, MKI67, NDC80, TPD52L1, CDC20, ATR, RAD54L, ATM, NOLC1, UBA3, RAD54B, CCNT2, STEAP3, LZTS2, TSG101, ZFP42, MLH1, CUZD1, MLH3, SENP5, LATS2, CCNE2, SEH1L, MTBP, TUBB1, DYNC1H1, MYC, DHCR24, FGF4, CC…	2705	198	5.32544
GOTERM_BP_FAT	GO:0033554	cellular response to stress	0.000169763	0.108342	MMS19, XRCC5, XRCC3, VAPB, C20ORF54, WFS1, MBIP, FOXO3, AQP2, EPC2, MAP3K5, MUTYH, RAD21, CRY2, ATG5, STAC, INSIG2, MAP3K9, CHRNA4, TLK1, EIF2B3, EIF2B4, EIF2B5, POLL, PTPRK, ESCO1, MYO6, ATG9A, C11ORF30, USP1, NEIL2, TOPBP1, EEPD1, FOXN3, ESCO2, RFC3, DCLRE1A, MAP4K5, RFC4, HIF1A, RFC1, JUN, EIF2S1, RAD18, NFE2L2, MCTS1, EIF2AK3, EIF2AK4, TNFRSF6B, WNT5A, HMGB1, DERL1, MRE11A, BMPR2, UBE2V2, RRM…	2705	149	4.00753
GOTERM_MF_FAT	GO:0004725	protein tyrosine phosphatase activity	0.000600682	0.109257	PTPMT1, PTEN, ACP1, RNGTT, DUPD1, MTMR2, MTM1, MTMR1, DUSP13, DUSP15, PTPLA, DNAJC6, MTMR6, PTPRJ, PTPRK, PTPRE, PTPRF, PTPN3, PTPN2, PTPRG, PTPN5, PTPRN2, PTPRA, PTPN4, PTPRT, CDKN3, PTPDC1, DUSP5, EYA4, EYA1, MTMR14, EYA2, PTP4A3, PTP4A1, PTPN1, DUSP8	2571	36	0.968263
GOTERM_MF_FAT	GO:0004672	protein kinase activity	0.000670141	0.10968	FASTKD1, STK31, FASTKD2, NRBP1, LGMN, STK36, STK35, PASK, FGFRL1, TTK, AURKA, CLK1, PRKG1, ITPKA, MAP3K7, MAP3K5, MAP3K9, MAP3K8, MOS, TLK1, STK39, PRKACB, ROS1, EGFR, RET, PAN3, STK25, ROCK1, MYO3A, ROCK2, MYO3B, MYLK2, WNK2, MARK3, IRS1, STK4, WEE1, STK3, MAP4K5, CDKL1, RIOK3, ROR1, NEK9, TESK2, RIPK2, CAMK1, FASTKD5, EIF2AK3, EIF2AK4, NRBP2, KALRN, FGFR2, FGFR3, BLK, BMPR2, ULK4, STK17A, EPHB3…	2571	153	4.11512
GOTERM_BP_FAT	GO:0007242	intracellular signaling cascade	0.000123815	0.110492	ADCY3, CYP24A1, HRAS, PLEKHM3, ADCY8, ADCY5, AURKA, CTNNB1, MAP3K7, AGTR1, MAP3K5, STAC, RAB28, CTGF, MAP3K9, RAB23, PIK3CA, RAPGEF5, RAPGEF4, GNG2, TLK1, RAB20, HTR1E, PLD1, ROCK1, ROCK2, PIK3CB, CYP26A1, COLEC12, WNK2, GEM, DEPDC1, PPARGC1A, TANK, FARP2, RND3, RFC4, RAB18, SSTR1, MED17, HTR7, MC2R, F2, RAB12, RAB10, EIF2AK3, GRB14, IRAK1BP1, CNIH, NFKBIA, ASB14, ARF6, STK17A, ARFGEF2, TP53TG5, …	2705	303	8.14954
GOTERM_BP_FAT	GO:0035239	tube morphogenesis	0.000164053	0.121276	NRP1, PGF, DICER1, TBX20, TP63, HOXD13, ZEB2, PAX3, GREM1, GLI2, GLI3, CXCL12, SCRIB, HOXD11, CTNNB1, MAP3K7, TCF21, CD44, CXCR4, GATA4, CASP8, PLXND1, TRAF6, IPMK, IHH, HECTD1, RET, C2CD3, FLT1, TGFBR2, FZD3, NR4A3, TINAG, FZD6, MYCN, MIB1, EYA1, PSEN1, LAMA5, IFT172, TGIF1, IFT52, BMP7, ACVR1	2705	44	1.18343
GOTERM_BP_FAT	GO:0009725	response to hormone stimulus	0.000264236	0.144598	ADCY3, MMS19, CGA, SLC6A1, PGF, ADCY8, ADCY5, TGFB3, PDE3B, AURKA, CTNNB1, PRKAR2A, GOT1, GNG2, FAS, PRKACB, EIF2B2, EIF2B3, EIF2B4, EIF2B5, PLD1, IRS2, IRS1, SLC34A2, CD38, GRB10, SLC25A36, ME1, RBP4, GCLC, ENPP1, TIMP4, BCL2L1, TRH, SRC, AHSG, BCHE, IDH1, PTPN2, TGFBR2, GGH, BRCA2, NR4A3, FABP4, PTPN1, GHSR, HDAC9, BMP7, ASIP, SST, LEPR, TACR1, PPARG, CUZD1, PTEN, LATS2, ACVR1C, AKT1, TNFRSF11B…	2705	102	2.74341
GOTERM_BP_FAT	GO:0016265	death	0.000305694	0.148381	ALS2, ITGB3BP, HRAS, FASTKD1, FASTKD2, VAPB, FOXO3, DNAJB13, SGMS1, DNASE1L3, CTNNB1, SMNDC1, TOP1, CLPTM1L, G2E3, MAP3K5, RAD21, UNC5B, ATG5, TIAM2, HTRA2, GATA6, FAS, API5, CCAR1, SGPL1, ROCK1, SLC33A1, FADD, STK4, C10ORF2, AHR, STK3, TRIM35, TIAL1, JUN, F2, RIPK2, PDCD6IP, TNFAIP3, EIF2AK3, FASTKD5, KALRN, BLCAP, TRAF1, TNFRSF6B, GGCT, CLU, NFKBIA, ARF6, BCL2L1, STK17A, GREM1, DIDO1, SCRIB, AH…	2705	183	4.922
GOTERM_CC_FAT	GO:0031090	organelle membrane	0.000700367	0.158119	SLC9A9, CYP24A1, VAPA, VAPB, MPV17, RP9, SGMS1, SLC35A1, HOOK1, EPC1, HTRA2, AGPS, INSIG2, GBF1, RAE1, CYP7A1, VMA21, SGPL1, SUCLG1, CYP26A1, VTI1B, VPS41, SYNJ2BP, AADAC, LETM1, ATP2C1, MGAT5, EXT1, EXT2, EIF2AK3, CNIH, CYP51A1, MTX2, SFXN2, BCL2L1, ARFGEF2, ACAT1, SFXN5, HADHA, HADHB, SLC32A1, SLC11A1, GAD2, TRAM2, SLC29A3, SERINC1, TMED10, GAD1, GPD2, ACER3, ST6GAL1, SCD, ATP11B, VDAC2, CYP7B1…	2514	258	6.93921
GOTERM_BP_FAT	GO:0009719	response to endogenous stimulus	0.000385836	0.166781	ADCY3, MMS19, CGA, SLC6A1, PGF, ADCY8, ADCY5, TGFB3, PDE3B, AURKA, CTNNB1, PRKAR2A, GOT1, GNG2, PRKACB, FAS, EIF2B2, EIF2B3, EIF2B4, EIF2B5, PLD1, IRS2, IRS1, SLC34A2, CD38, GRB10, SLC25A36, ME1, RBP4, GCLC, ENPP1, DRD5, TIMP4, BCL2L1, TRH, SRC, AHSG, BCHE, IDH1, PTPN2, TGFBR2, GGH, BRCA2, NR4A3, FABP4, PTPN1, HDAC9, GHSR, BMP7, ASIP, SST, LEPR, TACR1, PPARG, CUZD1, PTEN, LATS2, ACVR1C, AKT1, SLC…	2705	110	2.95858
GOTERM_BP_FAT	GO:0051301	cell division	0.000426765	0.167624	CCNT2, CDK19, LZTS2, MAEA, SEPT2, TSG101, CUZD1, SENP5, CD2AP, LATS2, CCNE2, FAM83D, TOP1, RAD21, RNF103, SEH1L, OIP5, CABLES2, PARD3B, CCNA1, STAG2, CABLES1, CDK13, CDK1, CCNK, KIF11, ROCK1, ROCK2, PIK3CB, SGOL1, ANAPC4, NUSAP1, CDK6, UBE2C, WEE1, ARHGEF11, ARL3, DCLRE1A, CCND1, NEK9, CDCA7L, MAPRE2, MAPRE1, PDCD6IP, RUVBL1, SEPT6, RBP4, HAUS3, PARD3, PKHD1, HAUS2, LRRCC1, ANLN, CEP55, NR2C2, KI…	2705	84	2.25928
GOTERM_BP_FAT	GO:0022402	cell cycle process	0.000481022	0.172684	ADCY3, SEPT2, DBF4, BTRC, OSGIN2, TTK, AURKA, CD2AP, CTNNB1, CUL3, CUL2, CUL5, RAD21, OIP5, CCNA1, STAG2, EGFR, CGRRF1, SGOL1, ANAPC4, GPR132, TACC3, WEE1, VASH1, FOXN3, TACC2, DCLRE1A, PSMA6, PSMA3, NEK9, AKAP8, DST, DSCC1, MRE11A, LRRCC1, ANLN, PSMA7, ITGB1, SESN1, KIAA1009, SESN3, SPC25, DUSP13, NCAPG2, TUBE1, SKA3, FBXO5, CLASP1, CLASP2, UBE2D1, HELLS, TDRD1, TAF2, MKI67, CKAP5, ZNF830, WDR6,…	2705	146	3.92684
GOTERM_BP_FAT	GO:0022403	cell cycle phase	0.000605575	0.173814	ADCY3, SEPT2, DBF4, TTK, OSGIN2, AURKA, CD2AP, CUL3, CUL2, CUL5, RAD21, OIP5, CCNA1, STAG2, EGFR, SGOL1, ANAPC4, GPR132, TACC3, WEE1, FOXN3, TACC2, DCLRE1A, NEK9, AKAP8, DSCC1, MRE11A, LRRCC1, ANLN, ITGB1, KIAA1009, SPC25, DUSP13, NCAPG2, FBXO5, SKA3, CLASP1, CLASP2, HELLS, TDRD1, TAF2, MKI67, CKAP5, ZNF830, BRCA2, CDC20, NDC80, TPD52L1, RAD54L, ATM, NOLC1, RAD54B, E2F1, NBN, LZTS2, E2F6, ZFP42, …	2705	111	2.98548
GOTERM_BP_FAT	GO:0007507	heart development	0.000648049	0.17433	NRP2, FGF19, NRP1, TBX20, MYBPC3, GJA1, FGF12, PAX3, GLI2, PTEN, GLI3, CTNNB1, OSR1, ATG5, GATA6, CASP7, GATA4, CASP8, RARB, PTPRJ, C2CD3, MYLK2, MECOM, MIB1, HHEX, PLCE1, PSEN1, ZMIZ1, NCOA6, ZFPM2, IFT88, ACVR1, SRI, IRX4, RBP4, OXT, TH, OXTR, PRKDC, SOX6, ITGB1, ECE2, CHD7, RB1CC1, PPP3CB, OBSL1, DVL3, ACTC1, TGFBR2, SMYD1, FOXP1, ATM, MNAT1, SALL4, ID2, ID1, PLN, NDUFV2, IFT52, HTR2B, HDAC9, …	2705	64	1.72136
GOTERM_BP_FAT	GO:0012501	programmed cell death	0.000767405	0.182618	ITGB3BP, HRAS, FASTKD1, FASTKD2, SGMS1, DNAJB13, FOXO3, DNASE1L3, CTNNB1, SMNDC1, TOP1, CLPTM1L, G2E3, MAP3K5, RAD21, UNC5B, ATG5, TIAM2, HTRA2, GATA6, FAS, API5, CCAR1, SGPL1, ROCK1, FADD, STK4, AHR, STK3, TRIM35, TIAL1, JUN, F2, RIPK2, PDCD6IP, TNFAIP3, FASTKD5, EIF2AK3, KALRN, BLCAP, TNFRSF6B, TRAF1, GGCT, CLU, NFKBIA, ARF6, BCL2L1, STK17A, GREM1, DIDO1, SCRIB, AHRR, TCTN3, FAIM, HSPE1, TRAF6,…	2705	155	4.16891
GOTERM_BP_FAT	GO:0035295	tube development	0.000726957	0.183112	NRP1, FGF9, PGF, DICER1, TBX20, TGFB3, HOXD13, TP63, ZEB2, PAX3, GLI2, CXCL12, GLI3, CTNNB1, HOXD11, MAP3K7, CD44, CTGF, GATA6, CXCR4, GATA4, CASP8, RARB, IPMK, IHH, RET, C2CD3, NKX2-8, SLIT2, MYCN, MIB1, HHEX, EYA1, PSEN1, TGIF1, ZFPM2, IFT88, ACVR1, C11ORF73, WNT5A, RBP4, BMPR2, GREM1, HECA, SCRIB, ADA, TCF21, TRAF6, PLXND1, TRAF4, HECTD1, FLT1, LIPA, TGFBR2, FZD3, NR4A3, TINAG, FOXP1, FZD6, LA…	2705	65	1.74825
GOTERM_BP_FAT	GO:0006259	DNA metabolic process	0.000604432	0.18469	MMS19, XRCC5, FHIT, XRCC3, DBF4, C8ORF45, DNASE1L3, PRIM1, TOP1, EPC2, MUTYH, RAD21, CRY2, DNTT, CTGF, CHRNA4, RBMS1, POLL, ESCO1, C11ORF30, USP1, NEIL2, TOPBP1, C10ORF2, EEPD1, ESCO2, DCLRE1A, RFC3, RFC4, RFC1, SMARCAL1, RAD18, DSCC1, TNFRSF6B, HMGB1, MRE11A, UBE2V2, RRM2B, POLE2, POLN, RNF168, ASF1A, HELLS, TDRD1, CINP, BRCA2, CIDEA, ATR, TSN, RAD54L, FOXP1, ATM, TNKS1BP1, POLD3, TXNDC12, RAD54…	2705	132	3.5503
GOTERM_MF_FAT	GO:0005158	insulin receptor binding	0.00129802	0.185052	IRS2, ENPP1, PTPRF, IGF2, IRS1, DOK1, GRB10, SORBS1, DOK5, SLC2A2, DOK6, DOK7, PTPN1, GRB14	2571	14	0.376547
GOTERM_BP_FAT	GO:0008219	cell death	0.000564065	0.185519	ALS2, ITGB3BP, HRAS, FASTKD1, FASTKD2, VAPB, FOXO3, DNAJB13, SGMS1, DNASE1L3, CTNNB1, SMNDC1, TOP1, CLPTM1L, G2E3, MAP3K5, RAD21, UNC5B, ATG5, TIAM2, HTRA2, GATA6, FAS, API5, CCAR1, SGPL1, ROCK1, SLC33A1, FADD, STK4, C10ORF2, AHR, STK3, TRIM35, TIAL1, JUN, F2, RIPK2, PDCD6IP, TNFAIP3, EIF2AK3, FASTKD5, KALRN, BLCAP, TNFRSF6B, TRAF1, GGCT, CLU, NFKBIA, ARF6, BCL2L1, STK17A, GREM1, DIDO1, SCRIB, AH…	2705	180	4.84131
GOTERM_BP_FAT	GO:0045646	regulation of erythrocyte differentiation	0.000898725	0.191483	ACVR2A, INHBA, TAL1, HIF1A, SMAP1, LMO2, MAFB, LDB1, SPI1, CDK6, FOXO3	2705	11	0.295858
GOTERM_BP_FAT	GO:0010033	response to organic substance	0.000889152	0.198569	MMS19, ADCY3, CGA, SLC6A1, ADCY8, VAPB, PGF, ADCY5, TGFB3, PDE3B, AURKA, CTNNB1, PRKAR2A, GOT1, CD44, CHRNA4, CREB3L1, GNG2, FAS, PRKACB, EIF2B2, EIF2B3, AKIRIN2, EIF2B4, EIF2B5, EGFR, IRS2, PLD1, COLEC12, IRS1, SLC34A2, CD38, GRB10, CCR4, JUN, SLC25A36, RIPK2, NFE2L2, EIF2AK3, EIF2AK4, ME1, RBP4, DERL1, GCLC, PANX1, ENPP1, DRD5, NFKBIA, TIMP4, BDKRB1, ACP2, BCL2L1, TRH, SERPINH1, LIN28B, SRC, AH…	2705	179	4.81442
GOTERM_BP_FAT	GO:0030326	embryonic limb morphogenesis	0.001081	0.207404	WNT5A, LMBR1, FGF9, DICER1, GDF5, HOXD12, TP63, HOXD13, GREM1, GLI3, HOXD10, HOXD11, CTNNB1, CHD7, FBXW4, RAB23, DYNC2H1, HOXA10, RARB, FGF4, C2CD3, MBNL1, MECOM, MMP13, SALL4, PSEN1, DLX6, KIAA1715, IFT52, WNT7A, IFT88	2705	31	0.833782
GOTERM_BP_FAT	GO:0035113	embryonic appendage morphogenesis	0.001081	0.207404	WNT5A, LMBR1, FGF9, DICER1, GDF5, HOXD12, TP63, HOXD13, GREM1, GLI3, HOXD10, HOXD11, CTNNB1, CHD7, FBXW4, RAB23, DYNC2H1, HOXA10, RARB, FGF4, C2CD3, MBNL1, MECOM, MMP13, SALL4, PSEN1, DLX6, KIAA1715, IFT52, WNT7A, IFT88	2705	31	0.833782
GOTERM_CC_FAT	GO:0031252	cell leading edge	0.00159196	0.209304	ALS2, MTSS1, NRBP1, WASF1, CTNND1, ABI2, ARF6, ABI1, RDX, CDH2, ITGB1, APBB1IP, CD2AP, SCRIB, CTNNB1, AKT1, CTTN, SLC1A2, EZR, TIAM2, CXCR4, ARPC2, FAP, ARHGAP1, PIK3CA, SYNJ2, FGD5, FGD3, PTPRK, PLD1, MYO6, SWAP70, ARFIP2, CDK6, EVL, RAPH1, MTMR14, ITGA8, ITGB1BP1, RAB5A, ADAM17, APBB2, CDC42BPB	2514	43	1.15654
GOTERM_CC_FAT	GO:0042995	cell projection	0.00128079	0.210328	ALS2, SNCG, MTSS1, NRBP1, SEPT2, SLC6A1, WFS1, AQP5, CD2AP, CNGB3, CTNNB1, NOV, GOT1, IFT122, TIAM2, AQP11, SLC2A2, FAP, DYNC2H1, CHRNA4, PIK3CA, NEGR1, SAMD4A, CDH23, ARC, PLD1, C2CD3, MYO6, PTPRF, MYO3A, KIF5B, STMN2, KIF5C, MYLK2, CNGA1, SNTN, SLC34A2, HIF1A, SPAG6, CC2D2A, KALRN, IQCB1, SCN1A, PANX1, AGFG1, PKHD1, BBS9, DRD5, GIPC1, BDKRB1, ARF6, ARPC4, TTC8, ITGB1, ADA, FAM65B, GAD2, ENKUR, …	2514	170	4.57235
GOTERM_BP_FAT	GO:0006974	response to DNA damage stimulus	0.00114917	0.210508	XRCC5, MMS19, XRCC3, FOXO3, EPC2, MUTYH, CRY2, RAD21, CHRNA4, TLK1, POLL, ESCO1, MYO6, C11ORF30, USP1, NEIL2, TOPBP1, ESCO2, FOXN3, EEPD1, DCLRE1A, RFC3, RFC4, RFC1, RAD18, MCTS1, TNFRSF6B, HMGB1, MRE11A, UBE2V2, RRM2B, SESN1, POLE2, POLN, RNF168, ASF1A, MRPS26, BRCA2, CIDEA, ATR, RAD54L, ATM, POLD3, TXNDC12, RAD54B, PARP4, NBN, ZMAT3, UVRAG, MLH1, TP63, MLH3, FANCM, SLK, NSMCE2, PARG, CDK1, UBE2…	2705	100	2.68962
GOTERM_BP_FAT	GO:0006915	apoptosis	0.00106902	0.21401	ITGB3BP, HRAS, FASTKD1, FASTKD2, SGMS1, DNAJB13, FOXO3, DNASE1L3, CTNNB1, SMNDC1, CLPTM1L, G2E3, MAP3K5, RAD21, UNC5B, ATG5, TIAM2, HTRA2, GATA6, FAS, API5, CCAR1, SGPL1, ROCK1, FADD, STK4, AHR, STK3, TRIM35, TIAL1, JUN, F2, RIPK2, PDCD6IP, TNFAIP3, FASTKD5, EIF2AK3, KALRN, BLCAP, TNFRSF6B, TRAF1, GGCT, CLU, NFKBIA, ARF6, BCL2L1, STK17A, GREM1, DIDO1, SCRIB, AHRR, TCTN3, FAIM, HSPE1, TRAF6, BMF, …	2705	152	4.08822
GOTERM_BP_FAT	GO:0009263	deoxyribonucleotide biosynthetic process	0.00122273	0.214179	TYMS, RRM2, ADK, RRM1, AK5, RRM2B, TBPL1	2705	7	0.188273
GOTERM_BP_FAT	GO:0006281	DNA repair	0.00133307	0.222972	XRCC5, MMS19, XRCC3, NBN, UVRAG, MLH1, MLH3, FANCM, EPC2, MUTYH, RAD21, CRY2, SLK, NSMCE2, CHRNA4, POLL, ESCO1, UBE2A, C11ORF30, GEN1, USP1, NEIL2, MBD4, TOPBP1, GTF2H5, ESCO2, EEPD1, GTF2H1, RBBP8, EYA4, DCLRE1A, EYA1, RFC3, XPC, EYA2, RFC4, RFC1, NCOA6, DDB2, RAD18, NHEJ1, GADD45A, ASTE1, REV3L, TNFRSF6B, HMGB1, MRE11A, MGMT, SHFM1, PRKDC, BCCIP, UBE2V2, RRM2B, TYMS, SUMO1, ERCC6, POLE2, POLN, …	2705	79	2.1248
GOTERM_BP_FAT	GO:0001501	skeletal system development	0.00143228	0.229443	CYP24A1, FGF9, HOXD12, TGFB3, JAG2, TP63, HOXD13, ZEB1, DLK1, GLI2, PRDX1, GLI3, HOXD10, HOXD11, CTNNB1, PEX7, TNFRSF11B, CTGF, COL12A1, MYC, COL10A1, IHH, FGF4, EGFR, MINPP1, MATN3, SGPL1, SATB2, GSC, ARID5B, INHA, SIX4, MMP13, INHBA, ACVR2A, CHRDL2, EYA1, HOXD8, PSEN1, COL1A2, GHRL, RIPPLY2, KIAA1217, EXT1, EXT2, EIF2AK3, WNT5A, RBP4, TAPT1, TWSG1, FGFR3, TIPARP, CYTL1, ACP2, SOX6, OSTN, SUFU, …	2705	87	2.33997
GOTERM_MF_FAT	GO:0001653	peptide receptor activity	0.00185385	0.235073	OPRM1, GPR83, CCKAR, TACR2, OPRK1, TACR1, PPYR1, SORCS1, OXTR, BDKRB1, BDKRB2, SORCS2, SORCS3, HCRTR2, AGTR1, GALR1, CXCR4, NMUR1, MC5R, NPFFR1, NPSR1, MC3R, XCR1, CCRL1, CCKBR, OPRL1, NPBWR1, NPBWR2, NTSR1, CCR8, CCR4, SSTR1, HTR7, CX3CR1, MC2R, OGFR, NMBR	2571	37	0.995159
GOTERM_MF_FAT	GO:0008528	peptide receptor activity, G-protein coupled	0.00185385	0.235073	OPRM1, GPR83, CCKAR, TACR2, OPRK1, TACR1, PPYR1, SORCS1, OXTR, BDKRB1, BDKRB2, SORCS2, SORCS3, HCRTR2, AGTR1, GALR1, CXCR4, NMUR1, MC5R, NPFFR1, NPSR1, MC3R, XCR1, CCRL1, CCKBR, OPRL1, NPBWR1, NPBWR2, NTSR1, CCR8, CCR4, SSTR1, HTR7, CX3CR1, MC2R, OGFR, NMBR	2571	37	0.995159
GOTERM_MF_FAT	GO:0030594	neurotransmitter receptor activity	0.00209961	0.244359	GPR83, CCKAR, TACR2, GABRB1, TACR1, PPYR1, SORCS1, SORCS2, SORCS3, HCRTR2, CHRNA9, GALR1, NMUR1, CHRNA4, NPFFR1, CHRNA1, CHRNA2, GABRG1, GABRA2, GABRA4, CCKBR, NTSR1, GABRR2, CHRM5, CHRM4, GABRR1, SSTR1, HTR7, MC2R, CHRND, NMBR, CHRNG	2571	32	0.860678
GOTERM_MF_FAT	GO:0008188	neuropeptide receptor activity	0.00259212	0.245065	GPR83, CCKAR, CCKBR, TACR2, TACR1, PPYR1, SORCS1, NTSR1, SORCS2, SORCS3, HCRTR2, GALR1, SSTR1, NMUR1, MC2R, NPFFR1, NMBR	2571	17	0.457235
GOTERM_CC_FAT	GO:0009898	internal side of plasma membrane	0.00232112	0.248318	RHOJ, HRAS, SEC31B, RHOV, ZFYVE20, MBP, VCL, COPB2, VEPH1, SMAP1, FRMD6, PACSIN3, RAB28, COPB1, RALB, RAB23, SNTB1, RALA, STAM, GNG2, VPS16, RHOH, TOMM34, AUP1, RAP2B, PLD1, RAB39B, STMN2, CYB5A, GEM, NUPL1, ARL3, FMN1, MAST2, RAB18, FAM120A, RRAS2, RAB5A, RAB10, COPG, ADD3, EIF5A2, SNTG2, ADD1, ARFGAP2, RAB3B, SNAP91, STAM2, MRAS, TH, RSAD2, CACNB2, RDX, BCL2L1, CACNB4, GNG12, STARD13, PDE6C, GP…	2514	84	2.25928
GOTERM_MF_FAT	GO:0016791	phosphatase activity	0.00236223	0.253796	PDP1, IMPAD1, IMPA2, IMPA1, SGPP1, STYX, PTEN, DUPD1, RNGTT, NT5C3, NT5C2, PHOSPHO2, CTDSP1, SYNJ2, DNAJC6, NT5E, PTPRJ, PTPRK, MINPP1, PTPRF, PTPRG, PTPRN2, CYCS, PTPRT, LPIN2, LPIN1, PTPDC1, SACM1L, LPIN3, EYA4, PPM1G, EYA1, MTMR14, EYA2, PPM1L, PPM1A, ACP2, PTPMT1, ACP1, G6PC2, MTMR2, PPP1R3D, MTM1, PPP1R3C, MTMR1, DUSP13, DUSP15, PTPLA, PPP3CB, MTMR9, MTMR6, PPAP2B, INPP5A, PTPRE, PTPN3, PTPN…	2571	69	1.85584
GOTERM_MF_FAT	GO:0004721	phosphoprotein phosphatase activity	0.0025598	0.256303	PDP1, STYX, PTEN, RNGTT, DUPD1, DNAJC6, CTDSP1, PTPRJ, PTPRK, PTPRF, PTPRG, PTPRN2, CYCS, PTPRT, PTPDC1, PPM1G, EYA4, EYA1, MTMR14, EYA2, PPM1L, PPM1A, ACP2, PTPMT1, ACP1, MTMR2, MTM1, PPP1R3D, PPP1R3C, MTMR1, DUSP13, DUSP15, PTPLA, PPP3CB, MTMR6, PPAP2B, PTPRE, PTPN3, PTPN2, DLGAP5, PTPN5, PTPRA, PTPN4, CDKN3, DUSP5, PTP4A3, PTP4A1, PTPN1, DUSP8	2571	49	1.31791
GOTERM_MF_FAT	GO:0008092	cytoskeletal protein binding	0.00292272	0.257982	MTSS1, MAEA, TNNC2, VAPB, VCL, AQP2, C14ORF49, HOOK1, KLHL5, PACSIN3, MED28, RAE1, PLS1, ABRA, MTUS2, EGFR, RET, MYO6, KIF5B, MYO3A, NCALD, NEIL2, MYO3B, MYLK2, SPIRE1, VPS41, PTPRT, PKD2L1, FARP2, TNNT3, TNS1, SNTG1, SDCBP, DST, ADD3, MYH7B, ADD1, SNTG2, GIPC1, ANLN, ARPC4, ARFGEF2, DAAM1, BLOC1S2, PFN4, ARPC2, OBSL1, CLASP1, CLASP2, PHACTR2, PHACTR3, PTPN3, SPTBN5, HTT, PTPN4, BRCA2, MYOZ1, EVL…	2571	126	3.38892
GOTERM_MF_FAT	GO:0008135	translation factor activity, nucleic acid binding	0.00359517	0.280003	EIF6, EIF4E3, EEF1B2, COPS5, HBS1L, EIF5, ABTB1, EIF2A, MTIF3, EIF3A, EIF3H, EIF3E, GFM1, EIF3F, TCEA1, TCEA2, EIF2B2, EIF2B3, EIF2B4, EIF2B5, EEF1A2, EEF2, MTRF1L, EIF4G1, EIF2S1, EIF4A2, EIF2S2, EEFSEC, EEF1D, EIF5A2, EIF2AK3, EIF4E2	2571	32	0.860678
GOTERM_BP_FAT	GO:0032870	cellular response to hormone stimulus	0.00190655	0.284073	ADCY3, CGA, ENPP1, PGF, ADCY8, ADCY5, PPARG, PRKDC, PDE3B, CUZD1, GNG12, TRH, LATS2, AHSG, AKT1, PRKAR2A, GOT1, SORBS1, PCSK9, KDM3A, GNG2, PRKACB, PIK3R3, IRS2, PTPN2, PTPRA, PRKCI, IGF2, APPL1, IRS1, LPIN1, GCG, ZFP106, GRB10, CAPN10, GHRL, GNB4, PTPN1, IGFBP2, GHSR, HDAC9, ASIP	2705	42	1.12964
GOTERM_MF_FAT	GO:0042923	neuropeptide binding	0.00348145	0.285213	GPR83, CCKAR, CCKBR, TACR2, TACR1, PPYR1, SORCS1, NTSR1, SORCS2, SORCS3, HCRTR2, GALR1, SSTR1, NMUR1, MC2R, NPFFR1, NMBR	2571	17	0.457235
GOTERM_CC_FAT	GO:0005768	endosome	0.00476471	0.296719	ALS2, SLC9A9, STEAP3, CYTIP, STARD3NL, CHMP4C, CHMP5, CHMP4B, TSG101, GNPNAT1, LGMN, TTPA, GJA1, PRDX3, RHOV, ZFYVE20, SLA, AQP2, RNF103, SLC2A2, ZFYVE9, RHOB, MCOLN1, STAM, VPS16, ATP6V0D2, RNF32, EGFR, PLD1, ARC, SGK3, PTPRF, SLA2, PRKCI, VPS41, RAB11FIP5, NPC1, RAB11FIP2, SLC26A7, ZFYVE28, RAB5A, VOPP1, STEAP2, VPS26A, GRB14, RIN3, RAB7A, STX7, STAM2, SNX17, ARF6, BDKRB2, ATP6V0B, SLC11A1, SLC…	2514	82	2.20549
GOTERM_MF_FAT	GO:0005070	SH3/SH2 adaptor activity	0.0043128	0.300002	SLA2, ABI2, ITSN2, CLNK, SKAP2, SRC, SLA, SH2D2A, SH2D1A, GRB10, SORBS1, ARHGAP1, CHN1, CHN2, STAM, GRB14, PAG1, SH3BP2, BLNK	2571	19	0.511027
GOTERM_BP_FAT	GO:0040008	regulation of growth	0.00224405	0.306684	MYOD1, CGA, GDF2, NRP1, FGF9, TSG101, ZMAT3, LGMN, GDF5, FGFRL1, PPARG, TP63, DMAP1, ACVR1C, FOXS1, AKT1, NOV, EPC1, AGTR1, WISP2, WISP1, HTRA2, PAK2, CD44, CTGF, WISP3, HTRA1, HEY2, GATA4, PIK3CA, ITCH, HTRA3, NDUFS3, EBAG9, IP6K2, SGPL1, CGRRF1, NOL8, SOCS6, ESR2, ARHGEF11, TNKS2, C20ORF20, CD38, INHBA, CTH, PLCE1, ADRB1, GHRH, LRP12, GHRL, ADAM17, RUVBL1, TSHR, GPAM, MCTS1, ING5, RBP4, EXTL3, …	2705	91	2.44755
GOTERM_BP_FAT	GO:0006468	protein amino acid phosphorylation	0.00232412	0.306988	MYOD1, GDF2, STK31, NRBP1, STK36, STK35, PASK, TGFB3, TTK, AURKA, CLK1, PRKG1, MAP3K7, MAP3K5, MAP3K9, MAP3K8, MOS, PIK3CA, TLK1, STK39, PRKACB, ROS1, EGFR, RET, PAN3, STK25, ROCK1, MYO3A, PIK3CB, ROCK2, MYO3B, MYLK2, WNK2, MARK3, STK4, WEE1, STK3, PLCE1, MAP4K5, CDKL1, RIOK3, EIF2S1, F2, ROR1, NEK9, TESK2, RIPK2, CAMK1, EIF2AK3, EIF2AK4, NRBP2, KALRN, FGFR2, FGFR3, BLK, BMPR2, ULK4, STK17A, EPHB…	2705	164	4.41097
GOTERM_MF_FAT	GO:0042165	neurotransmitter binding	0.00425871	0.309131	GPR83, CCKAR, TACR2, GABRB1, TACR1, PPYR1, SORCS1, SORCS2, SORCS3, HCRTR2, CHRNA9, GALR1, NMUR1, CHRNA4, NPFFR1, CHRNA1, CHRNA2, GABRG1, GABRA2, GABRA4, CCKBR, SLC6A11, NTSR1, GABRR2, CHRM5, CHRM4, GABRR1, SSTR1, HTR7, MC2R, CHRND, NMBR, CHRNG	2571	33	0.887574
GOTERM_CC_FAT	GO:0005794	Golgi apparatus	0.00452036	0.309961	HRAS, VAPB, SGMS1, SLC35A1, PRKG1, CUL3, G2E3, CD44, GBF1, DYNC2H1, VMA21, GNG2, RAB20, CCAR1, PLD1, ROCK1, VTI1B, VPS41, ERGIC3, RND3, TRAPPC9, ATP2C1, RAB12, RAB10, EXT1, MGAT5, EXT2, GRB14, CNIH, GCNT7, ASAP2, CCDC91, ARF6, ARFGEF2, RIC3, SERINC3, GAD2, LPCAT1, STX18, GORASP2, TMED10, ACER3, ST6GAL1, LAPTM4A, GOLGA7B, RAPSN, ARF4, MAP6, OPRM1, STEAP4, GNPNAT1, GJA1, ST6GALNAC5, COPB2, ST6GALNA…	2514	203	5.45992
GOTERM_BP_FAT	GO:0032844	regulation of homeostatic process	0.00221157	0.311922	CCK, GCLC, LMO2, TACR1, OXT, SPI1, TAC1, BDKRB1, FOXO3, CDH2, FKBP1B, ADA, AHSG, TAL1, AGTR1, TNFRSF11B, SMAP1, CD44, XCR1, MYC, TERF1, IBTK, TRPC1, MAFB, LDB1, PIF1, CDK6, TNKS2, INHBA, ACVR2A, CD38, HIF1A, P2RX3, F2, MGEA5, ADAM17, EIF2AK3	2705	37	0.995159
GOTERM_BP_FAT	GO:0048736	appendage development	0.00254758	0.314006	WNT5A, LMBR1, FGF9, DICER1, GDF5, HOXD12, TP63, HOXD13, GREM1, GLI3, HOXD10, HOXD11, CTNNB1, CHD7, FBXW4, RAB23, DYNC2H1, HOXA10, RARB, ASPH, FGF4, C2CD3, MBNL1, MECOM, MMP13, SALL4, MEOX2, PSEN1, DLX6, KIAA1715, IFT52, IFT88, WNT7A, BMPR1A	2705	34	0.91447
GOTERM_BP_FAT	GO:0060173	limb development	0.00254758	0.314006	WNT5A, LMBR1, FGF9, DICER1, GDF5, HOXD12, TP63, HOXD13, GREM1, GLI3, HOXD10, HOXD11, CTNNB1, CHD7, FBXW4, RAB23, DYNC2H1, HOXA10, RARB, ASPH, FGF4, C2CD3, MBNL1, MECOM, MMP13, SALL4, MEOX2, PSEN1, DLX6, KIAA1715, IFT52, IFT88, WNT7A, BMPR1A	2705	34	0.91447
GOTERM_BP_FAT	GO:0035108	limb morphogenesis	0.00251004	0.318394	WNT5A, LMBR1, FGF9, DICER1, GDF5, HOXD12, TP63, HOXD13, GREM1, GLI3, HOXD10, HOXD11, CTNNB1, CHD7, FBXW4, RAB23, DYNC2H1, HOXA10, RARB, ASPH, FGF4, C2CD3, MBNL1, MECOM, MMP13, SALL4, PSEN1, DLX6, KIAA1715, IFT52, IFT88, WNT7A, BMPR1A	2705	33	0.887574
GOTERM_BP_FAT	GO:0035107	appendage morphogenesis	0.00251004	0.318394	WNT5A, LMBR1, FGF9, DICER1, GDF5, HOXD12, TP63, HOXD13, GREM1, GLI3, HOXD10, HOXD11, CTNNB1, CHD7, FBXW4, RAB23, DYNC2H1, HOXA10, RARB, ASPH, FGF4, C2CD3, MBNL1, MECOM, MMP13, SALL4, PSEN1, DLX6, KIAA1715, IFT52, IFT88, WNT7A, BMPR1A	2705	33	0.887574
GOTERM_CC_FAT	GO:0015630	microtubule cytoskeleton	0.00415641	0.318669	ALS2, SNCG, DYNC1LI1, SEPT2, MAEA, VAPA, CEP76, FAM110B, TTK, CBX3, AURKA, CEP70, CTNNB1, HOOK1, DYNC2H1, CCNA1, KIF13B, CDH23, MTUS2, C2CD3, KIAA0284, ROCK1, KIF5B, ROCK2, KIF5C, NEIL2, VPS41, TOPBP1, TACC2, TNKS2, SPAG6, CC2D2A, TUBA4A, PDCD6IP, TNFAIP3, KIF26A, DST, DYNLRB1, PKHD1, BBS9, LRRCC1, ARPC4, TTC8, KIAA1009, NPHP3, BLOC1S2, CRMP1, TUBE1, SKA3, FBXO5, CLASP1, CLASP2, KIF3B, NIN, CKAP5…	2514	134	3.60409
GOTERM_CC_FAT	GO:0012505	endomembrane system	0.00724944	0.337997	EIF6, NRBP1, SLC22A18, VAPA, VAPB, WFS1, LMAN2L, RP9, CBX3, SGMS1, SLC35A1, GP9, FDFT1, ST3GAL1, EPC1, ST3GAL3, INSIG2, ST3GAL5, GBF1, HTRA2, RAE1, CYP7A1, RPN1, VMA21, RPN2, ASPH, PARD3B, PDGFD, EGFR, SGPL1, MYO6, SPTLC2, SLC33A1, NCALD, FUT11, CYP26A1, NUPL1, TNKS2, AADAC, NPC1, PLCE1, SEC61B, ATP2C1, LRP12, HRASLS, MGAT5, EXT1, EXT2, VPS26A, EIF2AK3, SEC61G, ARFGAP1, EXTL3, SNAP91, DERL1, CNIH…	2514	182	4.8951
GOTERM_CC_FAT	GO:0005789	endoplasmic reticulum membrane	0.00615838	0.338924	LRIT1, JPH2, VAPA, ATL1, WFS1, VAPB, LMAN2L, MRVI1, ALG3, RP9, ALG6, ALG8, RTN1, FDFT1, PIGK, CYP39A1, HTRA2, INSIG2, CASP7, CYP7A1, VMA21, RPN1, RPN2, ASPH, SEC24C, JPH1, DHCR24, SGPL1, PIGZ, SPTLC2, PIGX, SLC33A1, PGAP1, PIGU, KTN1, CYP26A1, PIGT, DHRS9, ERLIN1, SACM1L, AADAC, SEC61B, SQLE, PPM1L, EXT1, EIF2AK3, EXT2, SEC61G, EXTL3, DERL1, CYP51A1, EDEM1, FKBP1B, NECAB3, STT3B, TRAM2, SERINC1, …	2514	71	1.90963
GOTERM_BP_FAT	GO:0016310	phosphorylation	0.00308145	0.340915	MYOD1, GDF2, STK31, NRBP1, STK36, STK35, PASK, TGFB3, TTK, AURKA, CLK1, PRKG1, MAP3K7, TOP1, MAP3K5, MAP3K9, MAP3K8, MOS, PIK3CA, STK39, TLK1, PRKACB, ROS1, EGFR, RET, PAN3, MYO3A, STK25, ROCK1, PIK3CB, ROCK2, MYO3B, MYLK2, WNK2, MARK3, STK4, WEE1, STK3, PLCE1, MAP4K5, CDKL1, RIOK3, EIF2S1, F2, ROR1, NEK9, TESK2, RIPK2, CAMK1, EIF2AK3, EIF2AK4, NRBP2, KALRN, FGFR2, FGFR3, BLK, BMPR2, STK17A, ULK4…	2705	192	5.16407
GOTERM_BP_FAT	GO:0006605	protein targeting	0.00305191	0.346259	SRP14, GRPEL1, LTBP2, FGF9, TGFB3, PEX3, MIPEP, GLI3, PEX7, AKT1, CRY2, PEX1, TRAK2, ZFYVE9, TRAK1, TIMM9, ABRA, TOMM34, KIF13B, MYO6, PRKCI, SEC61B, ATG4C, IPO7, ATG4A, JUN, F2, AKAP5, MGEA5, SDCBP, KPNA5, KPNA4, SEC61G, YWHAZ, MTX2, AKAP12, TIMM10, NFKBIA, GIPC1, SEC62, SEC63, SLC11A1, CEP57, AP3M1, PEX16, PPP3CB, BCL6, SEC61A1, C6ORF168, SRP54, HTT, IPO13, NLGN1, YWHAB, STRADB, TRNT1, TRPS1, P…	2705	61	1.64067
GOTERM_BP_FAT	GO:0016331	morphogenesis of embryonic epithelium	0.00296474	0.34649	RET, C2CD3, HTT, JAG2, ZEB2, FZD3, PAX3, PDX1, GLI2, FZD6, CTNNB1, MAP3K7, MIB1, LAMA5, IFT172, CASP8, TGIF1, IFT52, TRAF6, TBX18, IPMK, HECTD1	2705	22	0.591716
GOTERM_BP_FAT	GO:0042471	ear morphogenesis	0.00338321	0.351473	HMX2, MYO6, TSHZ1, FGF9, MAFB, MYO7A, SOBP, FZD3, SIX4, GJB6, NR4A3, FZD6, HESX1, HOXA1, EYA1, CHD7, CHRNA9, DLX6, CLIC5, ITGA8, MYC, HMX3, OTOP1, CDH23	2705	24	0.645508
GOTERM_CC_FAT	GO:0044459	plasma membrane part	0.00412209	0.352667	HRAS, SCN3A, CTNNB1, AGTR1, GNG2, FAS, ADAM8, ROS1, AUP1, HTR1E, PTPRJ, PTPRK, ARC, PTPRF, MAGI1, PTPRG, CDHR1, GEM, NPC1, SSTR1, MC2R, ROR1, CD226, RAD21L1, SCN1A, PPYR1, CACNB2, CACNB4, BCL2L1, SCRIB, HCRTR2, DUSP15, TMEM123, OBSL1, TECTB, SEC23IP, TGFBR2, KCNK3, SYNE2, RAPSN, PKP4, RGS6, CHRND, MAP7, SYTL2, CDC42BPB, CHRNG, OPRM1, INSRR, MMP24, COPB2, SMAP1, NMUR1, SLMAP, COPB1, SNPH, IL1RAP, …	2514	480	12.9102
GOTERM_BP_FAT	GO:0007067	mitosis	0.00332729	0.354489	LZTS2, SEPT2, AURKA, CD2AP, LATS2, FAM83D, KIF2C, RAD21, SEH1L, OIP5, CCNA1, STAG2, VCPIP1, FGF4, CDK1, CCNK, KIF11, SGOL1, ANAPC4, KIF15, TPX2, NUSAP1, PBK, UBE2C, WEE1, DCLRE1A, NEK9, MAPRE2, RUVBL1, AKAP8, MAPRE1, DSCC1, HAUS3, HAUS2, LRRCC1, ANLN, CEP55, KIAA1009, SPC25, NCAPH, NCAPG, NCAPG2, SKA3, FBXO5, CLASP1, CLASP2, LMLN, BUB3, HELLS, TERF1, PINX1, PDS5B, PDS5A, CKAP5, ZNF830, DLGAP5, CD…	2705	62	1.66756
GOTERM_BP_FAT	GO:0000280	nuclear division	0.00332729	0.354489	LZTS2, SEPT2, AURKA, CD2AP, LATS2, FAM83D, KIF2C, RAD21, SEH1L, OIP5, CCNA1, STAG2, VCPIP1, FGF4, CDK1, CCNK, KIF11, SGOL1, ANAPC4, KIF15, TPX2, NUSAP1, PBK, UBE2C, WEE1, DCLRE1A, NEK9, MAPRE2, RUVBL1, AKAP8, MAPRE1, DSCC1, HAUS3, HAUS2, LRRCC1, ANLN, CEP55, KIAA1009, SPC25, NCAPH, NCAPG, NCAPG2, SKA3, FBXO5, CLASP1, CLASP2, LMLN, BUB3, HELLS, TERF1, PINX1, PDS5B, PDS5A, CKAP5, ZNF830, DLGAP5, CD…	2705	62	1.66756
GOTERM_BP_FAT	GO:0048562	embryonic organ morphogenesis	0.00351519	0.35476	RBP4, HMX2, TSHZ1, FGF9, MYO7A, TH, TGFB3, SOBP, ZEB1, GLI2, GLI3, HOXD10, HESX1, TCF21, HOXA1, CHD7, HOXA3, CHRNA9, HOXA4, GATA4, RARB, MYC, CDH23, OTOP1, SATB2, MYO6, GSC, MAFB, TGFBR2, FZD3, SIX4, NR4A3, GJB6, FZD6, EYA1, DLX6, ITGA8, SP3, CLIC5, BMP7, HMX3	2705	41	1.10274
GOTERM_CC_FAT	GO:0042175	nuclear envelope-endoplasmic reticulum network	0.00716915	0.35718	LRIT1, JPH2, VAPA, ATL1, WFS1, VAPB, LMAN2L, MRVI1, ALG3, RP9, ALG6, ALG8, RTN1, FDFT1, PIGK, CYP39A1, HTRA2, INSIG2, RAE1, CASP7, CYP7A1, RPN1, VMA21, RPN2, ASPH, SEC24C, JPH1, DHCR24, SGPL1, PIGZ, SPTLC2, PIGX, SLC33A1, PGAP1, PIGU, CYP26A1, PIGT, KTN1, DHRS9, ERLIN1, SACM1L, AADAC, SEC61B, PSEN1, SQLE, NUCB2, PPM1L, EXT1, EIF2AK3, EXT2, SEC61G, EXTL3, DERL1, CYP51A1, EDEM1, FKBP1B, NECAB3, STT…	2514	74	1.99032
GOTERM_BP_FAT	GO:0001763	morphogenesis of a branching structure	0.00370553	0.362409	NRP1, PGF, DICER1, TBX20, HOXD13, GLI2, GREM1, CXCL12, GLI3, CTNNB1, HOXD11, TCF21, CD44, CXCR4, PLXND1, IHH, FLT1, COL13A1, TGFBR2, SPINT1, MYCN, EPHA7, EYA1, LAMA5, BMP7, ACVR1	2705	26	0.699301
GOTERM_BP_FAT	GO:0009743	response to carbohydrate stimulus	0.00470357	0.377664	ME1, COL4A3, SLC6A1, OXT, TGFBR2, SI, COLEC12, TRH, ADIPOQ, PTEN, FKBP1B, ACVR1C, PTK2B, P2RX3, MAFA, THBS1, EIF2B2, SLC30A8, EIF2B3, LCT, EIF2B4, EIF2B5	2705	22	0.591716
GOTERM_CC_FAT	GO:0005819	spindle	0.0096949	0.380391	HAUS3, SNCG, PARD3, SEPT2, MAEA, HAUS2, TTK, CBX3, AURKA, LATS2, KIAA1009, FAM83D, AKT1, CRMP1, SKA3, FBXO5, CLASP1, CLASP2, MYC, TERF1, CDK1, KIF11, ROCK2, DLGAP5, NEIL2, KIF15, TPX2, NUSAP1, CDC20, TUBGCP2, SMC3, ATM, ARL3, CSPP1, FAM82B, RIF1, INVS, PTP4A1, ANXA11, KIF20B, PARP4, MAPRE1	2514	42	1.12964
GOTERM_BP_FAT	GO:0043558	regulation of translational initiation in response to stress	0.00464819	0.380515	EIF2S1, EIF2B3, EIF2AK3, EIF2B4, EIF2AK4, EIF2B5	2705	6	0.161377
GOTERM_BP_FAT	GO:0032869	cellular response to insulin stimulus	0.00516282	0.381132	IRS2, ENPP1, PTPN2, PPARG, PTPRA, PRKCI, PRKDC, PDE3B, IGF2, APPL1, IRS1, LPIN1, AHSG, AKT1, ZFP106, GRB10, CAPN10, GOT1, SORBS1, PCSK9, PTPN1, GHSR, HDAC9, PIK3R3	2705	24	0.645508
GOTERM_BP_FAT	GO:0007167	enzyme linked receptor protein signaling pathway	0.00531619	0.38409	MTSS1, FGF8, GDF2, NRP1, LTBP2, FGF9, GDF5, TGFB3, SHOC2, CLNK, PTEN, INSRR, AKT1, MAP3K7, CTGF, ZFYVE9, ANGPT1, TIE1, ROS1, FGF4, EGFR, PTPRJ, PTPRK, SGPL1, RET, IRS2, PTPRF, PTPRG, ARID5B, PTPRT, IRS1, DOK1, SS18, ACVR2A, PLCE1, GRB10, DOK5, JUN, COL1A2, ROR1, ADAM17, PPM1L, EIF2AK3, ACVR1, FGFR2, TWSG1, FGFR3, FUT8, TIPARP, BMPR2, ABI1, BDKRB2, EPHB3, SRC, SORBS1, CEP57, PTK2B, UBE2D1, PIK3R3,…	2705	89	2.39376
GOTERM_CC_FAT	GO:0043025	cell soma	0.00920525	0.385432	ALS2, SNCG, SCN1A, CCK, BTD, AGFG1, TH, UCHL1, TGFB3, TAC1, TTLL7, ADA, STAU1, MBP, NOV, TOP1, CRMP1, DNER, CHRNA4, DFNB59, VPS16, NEGR1, CHAT, MYO6, PTPRF, EEF1A2, ESR1, MYLK2, GRIA3, GRIA4, INHA, ESR2, EFHC1, EPHA7, CYP17A1, CNTF, CHRM4, PSEN1, CCR4, GHRH, ITGA8, RAB5A, NRSN2, GRK4, FABP7, SST, KALRN	2514	47	1.26412
GOTERM_BP_FAT	GO:0043583	ear development	0.00493082	0.385463	HMX2, TSHZ1, FGF9, MYO7A, TGFB3, JAG2, SOBP, HESX1, HOXA1, CHD7, CHRNA9, MYC, CDH23, OTOP1, KCNMA1, NOX3, DFNA5, MYO6, GSC, MAFB, FZD3, SIX4, NR4A3, GJB6, FZD6, EYA1, DLX6, CLIC5, ITGA8, HMX3, TCF15	2705	31	0.833782
GOTERM_BP_FAT	GO:0007169	transmembrane receptor protein tyrosine kinase signaling pathway	0.00514012	0.385719	MTSS1, FGF8, NRP1, FGF9, SHOC2, CLNK, PTEN, INSRR, AKT1, CTGF, ANGPT1, TIE1, ROS1, FGF4, EGFR, PTPRJ, SGPL1, IRS2, RET, PTPRG, ARID5B, PTPRT, IRS1, SS18, DOK1, PLCE1, GRB10, DOK5, ROR1, ADAM17, EIF2AK3, FGFR2, FGFR3, TIPARP, BMPR2, ABI1, BDKRB2, EPHB3, SRC, CEP57, SORBS1, PTK2B, PIK3R3, CNKSR1, LTK, FLT1, NIN, PTPN2, FLT3, KL, PTPRA, RAF1, IGF2, APPL1, EPS15, RPS6KA5, EPHA4, EPHA7, ZFP106, NTRK1,…	2705	62	1.66756
GOTERM_BP_FAT	GO:0000087	M phase of mitotic cell cycle	0.00514012	0.385719	LZTS2, SEPT2, AURKA, CD2AP, LATS2, FAM83D, KIF2C, RAD21, SEH1L, OIP5, CCNA1, STAG2, VCPIP1, FGF4, CDK1, CCNK, KIF11, SGOL1, ANAPC4, KIF15, TPX2, NUSAP1, PBK, UBE2C, WEE1, DCLRE1A, NEK9, MAPRE2, RUVBL1, AKAP8, MAPRE1, DSCC1, HAUS3, HAUS2, LRRCC1, ANLN, CEP55, KIAA1009, SPC25, NCAPH, NCAPG, NCAPG2, SKA3, FBXO5, CLASP1, CLASP2, LMLN, BUB3, HELLS, TERF1, PINX1, PDS5B, PDS5A, CKAP5, ZNF830, DLGAP5, CD…	2705	62	1.66756
GOTERM_BP_FAT	GO:0050953	sensory perception of light stimulus	0.00545764	0.386267	WFS1, POU6F2, MYO7A, RP1L1, HPS1, RP9, CNGB3, PEX7, GJA3, TYR, CERKL, ELOVL4, RGR, CDH23, GJD2, CLRN1, MYO3A, CDHR1, MYO3B, SIX6, CNGA1, GABRR2, EYA4, TACSTD2, USH1C, CLN8, OAT, ABLIM1, GJA10, IQCB1, RBP4, RBP3, BBS9, TH, CACNB2, TTC8, RABGGTB, NPHP3, PDE6C, BEST1, PDE6D, ERCC6, IMPG1, SPATA7, CNNM4, IDH3B, ALMS1, BFSP2, PCDH15, VSX2, CRYZ, PROM1, OPN5, SFRP5, RDH10, EYS, ATXN7, GRK7, ACAD11, RHO…	2705	60	1.61377
GOTERM_BP_FAT	GO:0007601	visual perception	0.00545764	0.386267	WFS1, POU6F2, MYO7A, RP1L1, HPS1, RP9, CNGB3, PEX7, GJA3, TYR, CERKL, ELOVL4, RGR, CDH23, GJD2, CLRN1, MYO3A, CDHR1, MYO3B, SIX6, CNGA1, GABRR2, EYA4, TACSTD2, USH1C, CLN8, OAT, ABLIM1, GJA10, IQCB1, RBP4, RBP3, BBS9, TH, CACNB2, TTC8, RABGGTB, NPHP3, PDE6C, BEST1, PDE6D, ERCC6, IMPG1, SPATA7, CNNM4, IDH3B, ALMS1, BFSP2, PCDH15, VSX2, CRYZ, PROM1, OPN5, SFRP5, RDH10, EYS, ATXN7, GRK7, ACAD11, RHO…	2705	60	1.61377
GOTERM_BP_FAT	GO:0001655	urogenital system development	0.00423023	0.38667	RBP4, WFS1, PKHD1, PGF, TIPARP, TP63, HOXD13, RRM2B, GLI2, GREM1, GLI3, HOXD11, AGTR1, TCF21, OSR1, CD44, AQP11, PCSK9, RARB, C1GALT1, HELLS, ODC1, SGPL1, RET, ARID5B, WWTR1, SLIT2, SDC1, PLCE1, EYA1, INVS, LAMA5, ITGA8, BMP7, ACVR1	2705	35	0.941366
GOTERM_BP_FAT	GO:0048839	inner ear development	0.00464796	0.387057	HMX2, FGF9, MYO7A, TGFB3, JAG2, SOBP, HESX1, HOXA1, CHD7, CHRNA9, CDH23, OTOP1, KCNMA1, NOX3, DFNA5, MYO6, MAFB, FZD3, GJB6, NR4A3, SIX4, FZD6, EYA1, DLX6, CLIC5, ITGA8, HMX3	2705	27	0.726197
GOTERM_BP_FAT	GO:0032268	regulation of cellular protein metabolic process	0.00456793	0.388579	SRP14, GDF2, MASP1, IMPACT, BTRC, EIF5, TGFB3, TTK, AGTR1, MAP3K5, PRKAR2A, PACSIN3, ATG5, ATG7, MAP3K9, HRSP12, RAB23, RAPGEF4, PDGFD, PUM2, EIF2B2, EIF2B3, SAMD4A, DNAJC1, EIF2B4, EIF2B5, IBTK, EGFR, ANAPC4, SERPING1, PPARGC1A, MAP4K5, PSMA6, PIAS4, EIF2S1, JUN, F2, PSMA3, RNF139, EEFSEC, EIF2AK3, EIF2AK4, EIF4E3, GCLC, ENPP1, BMPR2, NFKBIA, GIPC1, BDKRB1, BDKRB2, PSMA7, MTIF3, EIF3H, EIF3E, FB…	2705	119	3.20065
GOTERM_BP_FAT	GO:0001525	angiogenesis	0.00511067	0.390059	NRP2, NRP1, FGF9, PGF, LEPR, DICER1, TBX20, PTEN, CXCL12, CTNNB1, MAP3K7, ARHGAP22, CXCR4, CTGF, PTK2B, CASP8, RHOB, SOX18, ANGPT1, THBS1, PLXND1, ANGPT2, C1GALT1, SCG2, IHH, FLT1, TGFBR2, UBP1, NCL, SLIT2, SH2D2A, HIF1A, MEOX2, NUS1, ID1, LAMA5, JUN, DLL4, AAMP, RBPJ, POFUT1, TNFAIP2, PLAU, ACVR1	2705	44	1.18343
GOTERM_BP_FAT	GO:0048568	embryonic organ development	0.00451039	0.391681	HMX2, LMO2, FGF9, MYO7A, TGFB3, SOBP, ZEB1, GLI2, GLI3, HOXD10, GATA2, CHRNA9, GATA4, RARB, MYC, CDH23, SATB2, GSC, MYO6, EOMES, SPINT1, SIX4, EYA1, HIF1A, CLIC5, ZFPM2, PRDM1, HMX3, RBP4, TSHZ1, TH, ADA, HESX1, HOXA1, TCF21, HOXA3, CHD7, HOXA4, OTOP1, MAFB, ESRRB, TGFBR2, FZD3, NR4A3, GJB6, FZD6, DLX6, ITGA8, SP3, BMP7	2705	50	1.34481
GOTERM_BP_FAT	GO:0042472	inner ear morphogenesis	0.00441723	0.392471	HMX2, MYO6, MAFB, FGF9, MYO7A, SOBP, FZD3, NR4A3, SIX4, FZD6, HESX1, HOXA1, EYA1, CHD7, CHRNA9, DLX6, CLIC5, ITGA8, HMX3, OTOP1, CDH23	2705	21	0.56482
GOTERM_BP_FAT	GO:0010464	regulation of mesenchymal cell proliferation	0.00420883	0.392579	IRS2, ARHGAP5, FGF9, TGFBR2, TP63, ZEB1, TBX18, IRS1, FOXP1, BMPR1A	2705	10	0.268962
GOTERM_MF_FAT	GO:0016831	carboxy-lyase activity	0.00631569	0.392912	DDC, ODC1, SGPL1, BCKDHB, ACMSD, PCK1, GAD2, UMPS, GOT1, GADL1, AMD1, UROD, GAD1	2571	13	0.34965
GOTERM_MF_FAT	GO:0042277	peptide binding	0.00691594	0.407208	GPR83, OPRM1, CCKAR, SRP14, TACR2, TACR1, LEPR, KCNIP2, PEX7, GSS, AGTR1, GALR1, NMUR1, CXCR4, MC5R, NPSR1, XCR1, DPP4, CCRL1, DHCR24, TOMM34, CCKBR, NPBWR1, NPBWR2, NTSR1, CCR8, CCR4, SSTR1, HTR7, CX3CR1, MC2R, CTSB, PREP, OPRK1, PPYR1, MME, NFKBIA, OXTR, SORCS1, BDKRB1, BDKRB2, SORCS2, SORCS3, HCRTR2, NPFFR1, MC3R, ERCC3, SRP54, OPRL1, PPIF, PPIG, TRPC4AP, OGFR, GHSR, NMBR, SSR3	2571	56	1.50619
GOTERM_BP_FAT	GO:0007631	feeding behavior	0.0063086	0.408409	DMBX1, CCKAR, CCK, CCKBR, LEPR, OXT, TACR1, UCHL1, PPYR1, TH, OXTR, TRH, GAL, CPT1A, HCRTR2, GCG, NPY, HRH3, FYN, GRM7, GHRL, GHSR, ASIP, TCF15	2705	24	0.645508
GOTERM_MF_FAT	GO:0004437	inositol or phosphatidylinositol phosphatase activity	0.00724697	0.408561	MTMR2, MINPP1, IMPAD1, IMPA2, MTMR14, IMPA1, MTMR1, SYNJ2, PTPMT1, PTEN, INPP5A, SACM1L	2571	12	0.322754
GOTERM_BP_FAT	GO:0048754	branching morphogenesis of a tube	0.00609949	0.409	NRP1, FLT1, PGF, DICER1, TBX20, TGFBR2, HOXD13, GLI2, GREM1, CXCL12, GLI3, CTNNB1, HOXD11, MYCN, TCF21, EYA1, CD44, CXCR4, LAMA5, PLXND1, BMP7, IHH, ACVR1	2705	23	0.618612
GOTERM_BP_FAT	GO:0016055	Wnt receptor signaling pathway	0.00627153	0.412079	WNT5A, ZBTB33, LZTS2, BTRC, PPM1A, CTNND1, CPZ, CTNNB1, RSPO4, WISP1, SOSTDC1, RSPO3, FBXW4, RSPO2, LRRFIP2, WNT6, WNT8B, FZD8, WNT10A, DVL3, CCDC88C, LDB1, FZD3, FZD2, FZD5, FZD4, FZD7, FZD6, SFRP5, HHEX, DKK3, CCND1, DACT1, INVS, PIAS4, SFRP4, RNF138, ZRANB1, WNT11, WNT7A	2705	40	1.07585
GOTERM_BP_FAT	GO:0046326	positive regulation of glucose import	0.00607352	0.413388	FGF19, AKT1, SLC1A2, IRS2, CAPN10, SORBS1, MGEA5, PRKCI, IGF2, IRS1, ADIPOQ	2705	11	0.295858
GOTERM_BP_FAT	GO:0010828	positive regulation of glucose transport	0.00607352	0.413388	FGF19, AKT1, SLC1A2, IRS2, CAPN10, SORBS1, MGEA5, PRKCI, IGF2, IRS1, ADIPOQ	2705	11	0.295858
GOTERM_BP_FAT	GO:0008154	actin polymerization or depolymerization	0.00659365	0.416829	PAK2, WASF3, PREX1, WASF1, ABI2, GHRL, EVL, ARPC4, WIPF1, GHSR	2705	10	0.268962
GOTERM_BP_FAT	GO:0045598	regulation of fat cell differentiation	0.00694487	0.422568	AKT1, ENPP1, PPARG, ALMS1, WWTR1, SIRT1, LPIN1, ADIPOQ, FNDC3B	2705	9	0.242066
GOTERM_BP_FAT	GO:0015800	acidic amino acid transport	0.00694487	0.422568	SLC25A12, SLC1A2, SLC25A13, PSEN1, SLC6A1, HTT, SLC25A22, ARL6IP5, CLN8	2705	9	0.242066
GOTERM_BP_FAT	GO:0002009	morphogenesis of an epithelium	0.00684407	0.423246	PGF, JAG2, TP63, ZEB2, PDX1, PAX3, GLI2, GREM1, GLI3, SCRIB, CTNNB1, HOXD11, MAP3K7, TCF21, CD44, CASP8, TRAF6, IPMK, CHUK, HECTD1, RET, C2CD3, HTT, FZD3, FZD6, MIB1, EYA1, LAMA5, IFT172, TGIF1, IFT52, TBX18	2705	32	0.860678
GOTERM_MF_FAT	GO:0060090	molecular adaptor activity	0.00806048	0.429371	MTSS1, SLA2, ABI2, ITSN2, CLNK, SKAP2, SRC, SLA, SH2D2A, AHRR, SH2D1A, GRB10, SORBS1, ARHGAP1, CHN1, CHN2, OBSL1, SDCBP, STAM, PDCD6, GRB14, PAG1, SH3BP2, BLNK	2571	23	0.618612
GOTERM_CC_FAT	GO:0005881	cytoplasmic microtubule	0.0146443	0.435742	KIF2C, SS18, SYNJ2, CLASP1, CLASP2, MAPRE1, TUBA1A, TUBGCP2, MTUS2	2514	9	0.242066
GOTERM_CC_FAT	GO:0014704	intercalated disc	0.0164142	0.440573	SCN1A, NRAP, OBSL1, GJA1, CDH2, SCN5A, CTNNB1, VCL	2514	8	0.215169
GOTERM_CC_FAT	GO:0005851	eukaryotic translation initiation factor 2B complex	0.0159157	0.446343	EIF2S1, EIF2B2, EIF2B3, EIF2B4, EIF2B5	2514	5	0.134481
GOTERM_CC_FAT	GO:0030027	lamellipodium	0.0128898	0.449867	ALS2, PLD1, NRBP1, SWAP70, WASF1, ABI2, CTNND1, RDX, ABI1, EVL, CDH2, RAPH1, APBB1IP, CTNNB1, AKT1, CTTN, TIAM2, ITGB1BP1, FAP, PIK3CA, FGD5, APBB2, FGD3	2514	23	0.618612
GOTERM_CC_FAT	GO:0044432	endoplasmic reticulum part	0.0145171	0.450504	LRIT1, JPH2, VAPA, ATL1, VAPB, WFS1, LMAN2L, MRVI1, ALG3, DNAJC10, RP9, PDIA6, PDIA5, ALG6, ALG8, RTN1, FDFT1, PIGK, CYP39A1, HTRA2, INSIG2, P4HA1, CASP7, CYP7A1, P4HA3, RPN1, VMA21, RPN2, ASPH, SEC24C, JPH1, DHCR24, SGPL1, MINPP1, PIGZ, SPTLC2, PIGX, SLC33A1, PGAP1, PIGU, CYP26A1, PIGT, KTN1, DHRS9, ERLIN1, LRPAP1, SACM1L, AADAC, SEC61B, SQLE, FKBP14, PPM1L, EXT1, EIF2AK3, EXT2, SEC61G, EXTL3, D…	2514	86	2.31307
GOTERM_BP_FAT	GO:0006886	intracellular protein transport	0.00814116	0.453319	SRP14, NPEPL1, GRPEL1, LTBP2, FGF9, TGFB3, PEX3, MIPEP, GLI3, PEX7, AKT1, COPB2, CRY2, PEX1, TRAK2, COPB1, ZFYVE9, TIMM9, TRAK1, ABRA, TLK1, STAM, VPS16, SEC24C, SAR1A, TOMM34, KIF13B, SEC23A, MYO6, PGAP1, PRKCI, VTI1B, VPS41, SEC61B, ATG4C, IPO7, JUN, ATG4A, F2, AKAP5, MGEA5, SDCBP, KPNA5, KPNA4, COPG, SEC61G, SNX9, YWHAZ, STX7, DERL1, SNX15, SNX6, NAPG, STAM2, MTX2, SNX17, TIMM10, AKAP12, NFKBI…	2705	95	2.55514
GOTERM_BP_FAT	GO:0046324	regulation of glucose import	0.00807208	0.455697	FGF19, IRS2, ENPP1, PRKCI, IGF2, APPL1, ADIPOQ, IRS1, AKT1, SLC1A2, GRB10, CAPN10, SORBS1, MGEA5	2705	14	0.376547
GOTERM_MF_FAT	GO:0030145	manganese ion binding	0.00909478	0.456092	GALNT3, ME1, FHIT, EXTL3, NPEPL1, GALNT1, GALNT6, GALNT5, MRE11A, DICER1, BMPR2, PPM1A, EPT1, MIPEP, ACVR1C, POMGNT1, GALNTL4, ARG2, CLP1, IDH1, B4GALT6, GALNT12, GALNT13, POLL, B4GALT2, B3GALT1, TGFBR2, GALNTL2, IDH3B, GALNTL1, ATR, NEK11, XPNPEP1, PCK1, LAP3, B3GAT2, ACVR2A, PPM1G, FYN, ATP2C1, TESK2, PPM1L, POFUT1, ACVR1, BMPR1A	2571	44	1.18343
GOTERM_BP_FAT	GO:0010605	negative regulation of macromolecule metabolic process	0.00798424	0.457358	SRP14, JDP2, MASP1, THRB, TGFB3, ZNF639, CBX3, PDX1, CTNNB1, EPC1, ZGPAT, TBPL2, ATG5, CLP1, EED, RAB23, RARB, EIF2B3, AKIRIN2, DNAJC1, EIF2B4, EIF2B5, IBTK, SATB1, PTPRK, SATB2, RBL1, PKIG, ANAPC4, ZHX1, ZHX2, SERPING1, FOXN3, HHEX, HOXD8, PIAS4, PSMA6, JUN, PSMA3, TGIF1, RPS13, CELF1, PRDM1, ST18, EIF2AK3, EIF2AK4, HMGB1, GCLC, ENPP1, SNX6, TFCP2L1, TH1L, GIPC1, BDKRB1, BCL2L1, BDKRB2, SOX6, PS…	2705	174	4.67994
GOTERM_BP_FAT	GO:0007517	muscle organ development	0.00794831	0.461259	ALS2, MYOD1, MYBPC3, ANKRD2, TP63, PAX3, PTEN, HOXD10, ATG5, GATA6, MKX, RARB, CHRNA1, JPH1, CHAT, GSC, ARID5B, MYLK2, MBNL1, SIX4, FLNB, MURC, SGCG, VGLL2, ZFPM2, SGCE, SRI, CAV3, RBP4, MRAS, TIPARP, CACNB2, SOX6, CACNB4, ITGB1, FAM65B, MTM1, GPHN, SPEG, DNER, PPP3CB, OBSL1, ACTC1, EVC, SIRT1, CAPN3, FOXP1, FXR1, LAMA2, CNTF, NEB, MEOX2, LAMA5, SVIL, PLN, NDUFV2, CHRND, TCF15	2705	58	1.55998
GOTERM_BP_FAT	GO:0048285	organelle fission	0.00854092	0.464161	LZTS2, SEPT2, AURKA, CD2AP, LATS2, FAM83D, KIF2C, RAD21, SEH1L, OIP5, CCNA1, STAG2, VCPIP1, FGF4, CDK1, CCNK, KIF11, SGOL1, ANAPC4, KIF15, TPX2, NUSAP1, PBK, UBE2C, WEE1, DCLRE1A, NEK9, MAPRE2, RUVBL1, AKAP8, MAPRE1, DSCC1, HAUS3, HAUS2, LRRCC1, ANLN, CEP55, KIAA1009, SPC25, NCAPH, NCAPG, NCAPG2, SKA3, FBXO5, CLASP1, CLASP2, LMLN, BUB3, HELLS, TERF1, PINX1, PDS5B, PDS5A, CKAP5, ZNF830, DLGAP5, CD…	2705	62	1.66756
GOTERM_CC_FAT	GO:0070013	intracellular organelle lumen	0.0143185	0.464865	PDP1, XRCC5, BTD, HOXD12, SYNCRIP, MED23, CTNNB1, INTS9, TBPL2, INTS8, EPC1, BRPF1, INTS4, TBPL1, TAF4B, ISG20L2, HNF4G, MED10, C10ORF2, MED19, JUN, MED17, RPS13, ACADSB, ACP2, SERPINH1, HADHA, HADHB, NAT10, PRPF40A, FH, DMBX1, MKI67, ATR, VDAC2, ATM, RPS7, FXR1, NOLC1, POP1, TAF1B, STOX1, TSG101, BNIP3, PDIA6, PDIA5, QARS, CCNE2, P4HA1, ZNF148, P4HA3, TWISTNB, MYB, MYC, MINPP1, MRPL3, EXOSC7, AD…	2514	386	10.3819
GOTERM_BP_FAT	GO:0042755	eating behavior	0.00884823	0.470952	CCK, HRH3, TACR1, OXT, LEPR, TH, UCHL1, OXTR, TRH, CPT1A, TCF15	2705	11	0.295858
GOTERM_CC_FAT	GO:0031301	integral to organelle membrane	0.019784	0.472868	DERL1, LRIT1, WFS1, MPV17, BNIP3, PEX3, SGMS1, RTN1, EDEM1, ST6GALNAC5, ST3GAL1, PIGK, ST6GALNAC3, ST3GAL3, ST3GAL5, INSIG2, PEX2, PEX16, ASPH, SEC61A1, SGPL1, GABRA2, ST6GAL1, IMMT, PIGU, DHRS9, PIGT, TMEM70, SACM1L, ST8SIA6, PSEN1, L2HGDH, STEAP2, EXT1, SSR3	2514	35	0.941366
GOTERM_BP_FAT	GO:0060562	epithelial tube morphogenesis	0.00905272	0.473621	RET, PGF, ZEB2, FZD3, PAX3, GREM1, GLI3, SCRIB, FZD6, HOXD11, MAP3K7, TCF21, MIB1, EYA1, CD44, LAMA5, IFT172, CASP8, TGIF1, IFT52, TRAF6, IPMK, HECTD1	2705	23	0.618612
GOTERM_CC_FAT	GO:0030054	cell junction	0.024562	0.48034	VAPA, GABRB1, VCL, PNN, CTNNB1, CHRNA9, CD44, CHRNA4, PARD3B, CHRNA1, SAMD4A, GRID1, CHRNA2, GJD2, PTPRJ, PTPRK, GJD4, INADL, ARC, MAGI1, ABCB11, TANC1, GABRR2, CBLN4, TNS1, GABRR1, COLQ, SDCBP, NEURL2, DST, ADD3, GJA10, RAD21L1, SCN1A, PANX1, PKHD1, SLC38A6, ITGB1, SCRIB, RIMS4, GAD2, ARPC2, OBSL1, PRIMA1, PARD6B, CNKSR1, GABRA2, GABRA4, LPP, EVL, DNMBP, CASS4, LAMA3, DSG2, ITGA6, RAPSN, PKP4, C…	2514	121	3.25444
GOTERM_CC_FAT	GO:0048770	pigment granule	0.0194777	0.482602	RAB7A, YWHAZ, AHCY, ATP1B3, MYO7A, TH, PDIA6, PRDX1, ITGB1, TYR, TMEM33, RPN1, TMED10, DNAJC5, GPNMB, RAB2A, HSP90AA1, YWHAB, GGH, TFRC, ANXA11, RAB5A, SDCBP, SYTL2, RAB38, PDCD6IP, CTSB	2514	27	0.726197
GOTERM_CC_FAT	GO:0042470	melanosome	0.0194777	0.482602	RAB7A, YWHAZ, AHCY, ATP1B3, MYO7A, TH, PDIA6, PRDX1, ITGB1, TYR, TMEM33, RPN1, TMED10, DNAJC5, GPNMB, RAB2A, HSP90AA1, YWHAB, GGH, TFRC, ANXA11, RAB5A, SDCBP, SYTL2, RAB38, PDCD6IP, CTSB	2514	27	0.726197
GOTERM_CC_FAT	GO:0005938	cell cortex	0.0229967	0.48288	GLRX3, GYPC, PARD3, SEPT2, NRBP1, MAEA, CYTIP, PKHD1, FERMT2, AKAP12, ARF6, ANLN, GIPC1, CTNNB1, CTTN, EZR, PTK2B, LANCL2, CLASP1, EXOC6, CLASP2, ITCH, COL10A1, CNKSR1, PARD6B, MYO6, SPTBN5, EPB42, ARFIP2, PRKCI, NCL, FLNB, EPB41L2, GRM7, CLIC5, SCIN, FABP1, MAPRE1, SEPT6, ADD3	2514	40	1.07585
GOTERM_CC_FAT	GO:0031300	intrinsic to organelle membrane	0.0229967	0.48288	EXTL3, DERL1, LRIT1, WFS1, MPV17, BNIP3, PEX3, SGMS1, RTN1, EDEM1, ST6GALNAC5, ST3GAL1, PIGK, ST6GALNAC3, ST3GAL3, ST3GAL5, INSIG2, PEX2, PEX16, ASPH, SEC61A1, SGPL1, GABRA2, ST6GAL1, PIGZ, IMMT, PGAP1, PIGU, CHST2, DHRS9, PIGT, TMEM70, SACM1L, ST8SIA6, PSEN1, L2HGDH, STEAP2, EXT1, EXT2, SSR3	2514	40	1.07585
GOTERM_CC_FAT	GO:0031012	extracellular matrix	0.0239166	0.483546	ASPN, CTHRC1, LTBP2, COL21A1, FGF9, MMP7, MMP27, TGFB3, MMRN2, MMP24, NOV, OGN, TNFRSF11B, CD44, CTGF, SERAC1, COL12A1, SPON2, WNT6, TFPI2, COL10A1, MATN2, COCH, MATN3, WNT10A, CRTAC1, ZP4, CRTAP, MMP16, MMP13, ADAMTS9, COLQ, COL1A2, WNT11, DST, CHL1, WNT5A, PODN, ADAMTS14, RBP3, HSD17B12, COL28A1, TIMP4, AHSG, CPZ, COL9A1, COL17A1, LAMB2, COL7A1, IMPG1, SMOC1, VWC2, TECTB, ENTPD1, THBS1, WNT8B, …	2514	84	2.25928
GOTERM_CC_FAT	GO:0043005	neuron projection	0.0266244	0.484664	ALS2, NRP2, SNCG, NRP1, SLC6A1, ATL1, WFS1, TACR1, UCHL1, BNIP3, TP63, TTLL7, MBP, CTNNB1, NOV, SLC1A2, GOT1, TIAM2, CXCR4, AQP11, GOPC, SYNJ2, CHRNA4, VPS16, NEGR1, IFNGR1, SAMD4A, KCNMA1, ARC, MYO6, KIF5B, PTPRF, ARHGEF7, STMN2, KIF5C, OTX2, ESR1, MYLK2, ESR2, CHRM4, PSEN1, GHRH, GRM7, RAB5A, GHRL, CNTN4, KALRN, SCN1A, CCK, OXT, TH, PPM1A, ABI2, TAC1, ABI1, BDKRB1, GIPC1, ADA, STAU1, GAD2, CRMP…	2514	83	2.23238
GOTERM_CC_FAT	GO:0031974	membrane-enclosed lumen	0.0275632	0.485466	PDP1, XRCC5, BTD, HOXD12, SYNCRIP, MED23, CTNNB1, INTS9, TBPL2, INTS8, EPC1, BRPF1, INTS4, TBPL1, TAF4B, SERPING1, ISG20L2, HNF4G, MED10, C10ORF2, MED19, JUN, MED17, RPS13, ACADSB, ACP2, CHCHD4, SERPINH1, HADHA, HADHB, NAT10, PRPF40A, FH, DMBX1, MKI67, ATR, VDAC2, ATM, FXR1, RPS7, NOLC1, POP1, TAF1B, STOX1, TSG101, BNIP3, PDIA6, PDIA5, QARS, CCNE2, P4HA1, ZNF148, P4HA3, TWISTNB, MYB, MYC, MINPP1,…	2514	397	10.6778
GOTERM_CC_FAT	GO:0043233	organelle lumen	0.0259799	0.487767	PDP1, XRCC5, BTD, HOXD12, SYNCRIP, MED23, CTNNB1, INTS9, TBPL2, INTS8, EPC1, BRPF1, INTS4, TBPL1, TAF4B, SERPING1, ISG20L2, HNF4G, MED10, C10ORF2, MED19, JUN, MED17, RPS13, ACADSB, ACP2, SERPINH1, HADHA, HADHB, NAT10, PRPF40A, FH, DMBX1, MKI67, ATR, VDAC2, ATM, RPS7, FXR1, NOLC1, POP1, TAF1B, STOX1, TSG101, BNIP3, PDIA6, PDIA5, QARS, CCNE2, P4HA1, ZNF148, P4HA3, TWISTNB, MYB, MYC, MINPP1, MRPL3, …	2514	390	10.4895
GOTERM_BP_FAT	GO:0046907	intracellular transport	0.0112663	0.492416	ALS2, SRP14, GRPEL1, NRBP1, LTBP2, CHMP5, LMAN2L, TGFB3, MIPEP, CNO, HOOK1, SLC25A20, CRY2, TRAK2, GBF1, RAE1, TIMM9, TRAK1, DNAJC6, ABRA, STAM, TLK1, SAR1A, KIF13B, MYO6, KIF5B, VTI1B, VPS41, HHEX, NPC1, NPC2, SEC61B, ATP2C1, JUN, F2, AKAP5, SDCBP, CAMK1, DST, VPS26A, SEC61G, ARFGAP1, ZC3H3, SNX9, DERL1, STX7, NAPG, SNX6, AGFG1, STAM2, MTX2, AKAP12, NFKBIA, GIPC1, CTSA, BCL2L1, SLC11A1, STX18, S…	2705	156	4.1958
GOTERM_BP_FAT	GO:0032330	regulation of chondrocyte differentiation	0.0115314	0.496145	THRB, GDF5, GLI2, RUNX2, GLI3, CTNNB1, IHH, HOXD11	2705	8	0.215169
GOTERM_BP_FAT	GO:0015813	L-glutamate transport	0.0115314	0.496145	SLC25A12, SLC1A2, SLC25A13, PSEN1, HTT, SLC25A22, ARL6IP5, CLN8	2705	8	0.215169
GOTERM_BP_FAT	GO:0001568	blood vessel development	0.0112463	0.496194	NRP2, NRP1, LMO2, FGF9, PGF, LEPR, DICER1, TBX20, CXCL12, PTEN, CTNNB1, MAP3K7, AKT1, ARHGAP22, HEY1, CD44, ATG5, CTGF, CXCR4, HEY2, CASP8, RHOB, ANGPT1, SOX18, ANGPT2, IHH, PTPRJ, SGPL1, NCL, SLIT2, MIB1, SH2D2A, HIF1A, NUS1, PSEN1, DLL4, JUN, ZMIZ1, COL1A2, AAMP, ZFPM2, TNFAIP2, ACVR1, TIPARP, CDH2, HOXA3, CHD7, PTK2B, TGM2, PLXND1, THBS1, ANGPTL3, PPAP2B, C1GALT1, SCG2, FLT1, TGFBR2, UBP1, DLX…	2705	65	1.74825
GOTERM_CC_FAT	GO:0005815	microtubule organizing center	0.0229901	0.496243	ALS2, SNCG, LZTS2, TTLL9, CEP76, FAM110B, TTLL4, AURKA, TTLL7, LATS2, CEP70, CTNNB1, TTLL11, PCGF5, SLMAP, ACTR1A, MTUS2, CDH23, C2CD3, ROCK1, ROCK2, KIF15, TOPBP1, MCM3, TACC2, TNKS2, CLIC5, CC2D2A, MAPRE1, RUVBL1, PDCD6IP, TNFAIP3, IFT88, HAUS3, PPP4R2, PARD3, PKHD1, HAUS2, BBS9, LRRCC1, CEP55, TTC8, KIAA1009, EZR, BLOC1S2, CEP57, CRMP1, TUBE1, CLASP1, CLASP2, MYOF, NIN, CEP192, CKAP5, DLGAP5, …	2514	64	1.72136
GOTERM_BP_FAT	GO:0001822	kidney development	0.0110056	0.497652	PKHD1, PGF, WFS1, TIPARP, RRM2B, GLI2, GREM1, GLI3, HOXD11, AGTR1, TCF21, OSR1, CD44, AQP11, PCSK9, RARB, C1GALT1, ODC1, SGPL1, RET, ARID5B, WWTR1, SLIT2, SDC1, PLCE1, EYA1, INVS, LAMA5, ITGA8, BMP7	2705	30	0.806885
GOTERM_BP_FAT	GO:0000279	M phase	0.0111882	0.498855	ADCY3, LZTS2, NBN, SEPT2, ZFP42, MLH1, TTK, OSGIN2, AURKA, MLH3, CD2AP, LATS2, FAM83D, KIF2C, RAD21, SEH1L, OIP5, DYNC1H1, TUBB1, CCNA1, STAG2, VCPIP1, FGF4, CDK1, CCNK, KIF11, SGOL1, ANAPC4, KIF15, TPX2, NUSAP1, PBK, TACC3, UBE2C, WEE1, TACC2, DCLRE1A, NEK9, MAPRE2, MAPRE1, AKAP8, RUVBL1, DSCC1, HAUS3, MRE11A, HAUS2, LRRCC1, ANLN, CEP55, SPO11, KIAA1009, SPC25, NCAPH, DUSP13, HSPA2, NCAPG, NCAPG…	2705	84	2.25928
GOTERM_BP_FAT	GO:0070727	cellular macromolecule localization	0.0109152	0.499365	SRP14, GRPEL1, LTBP2, TGFB3, MIPEP, CTNNB1, CRY2, TRAK2, TRAK1, TIMM9, ABRA, TLK1, STAM, SAR1A, KIF13B, EGFR, PTPRK, MYO6, VTI1B, VPS41, TNKS2, SEC61B, JUN, F2, AKAP5, SDCBP, SEC61G, SNX9, STX7, DERL1, SNX6, NAPG, MTX2, STAM2, AKAP12, NFKBIA, CTSA, GIPC1, SLC11A1, STX18, STX17, SEC23IP, SEC61A1, SRP54, HTT, REEP1, TRNT1, TRPS1, PTTG1IP, SEC13, SYTL2, SYTL3, NPEPL1, FGF9, PEX3, GLI3, PEX7, AKT1, C…	2705	103	2.77031
GOTERM_BP_FAT	GO:0032868	response to insulin stimulus	0.010895	0.503377	RBP4, ENPP1, PPARG, PRKDC, PDE3B, ACVR1C, AHSG, AKT1, GOT1, SORBS1, PCSK9, PIK3R3, IRS2, PTPN2, PTPRA, SI, GGH, PRKCI, IGF2, GAL, APPL1, IRS1, LPIN1, PCK1, ZFP106, GRB10, CAPN10, PTPN1, GHSR, HDAC9, ABCC5	2705	31	0.833782
GOTERM_BP_FAT	GO:0009262	deoxyribonucleotide metabolic process	0.0108505	0.506678	TYMS, MUTYH, RRM2, ADK, RRM1, MGEA5, MBD4, AK5, RRM2B, OGG1, ADA, TBPL1	2705	12	0.322754
GOTERM_CC_FAT	GO:0005911	cell-cell junction	0.022754	0.506784	VAPA, GJA1, PNN, GJA3, CTNNB1, VCL, DLG5, PARD3B, DPP4, GJD2, PTPRK, INADL, GJD4, MAGI1, ABCB11, MPP5, MPP7, EPB41L3, CLDN1, ADAM17, ADD3, GJA10, CLDN16, PARD3, SCN1A, MTDH, PANX1, PKHD1, ABI2, OXTR, CLDN11, CDH2, CLDN12, SCRIB, COL17A1, SORBS1, OBSL1, SCN5A, PARD6B, CNKSR1, COL13A1, GJB6, CLDN20, NRAP, ITGA6, DSG2, PKP4, PARD6G, ABCC2, CDC42BPB	2514	50	1.34481
GOTERM_BP_FAT	GO:0034613	cellular protein localization	0.0121226	0.5093	SRP14, GRPEL1, LTBP2, TGFB3, MIPEP, CTNNB1, CRY2, TRAK2, TRAK1, TIMM9, ABRA, TLK1, STAM, SAR1A, KIF13B, EGFR, PTPRK, MYO6, VTI1B, VPS41, TNKS2, SEC61B, JUN, F2, AKAP5, SDCBP, SEC61G, SNX9, STX7, DERL1, SNX6, NAPG, MTX2, STAM2, AKAP12, NFKBIA, CTSA, GIPC1, SLC11A1, STX18, STX17, SEC23IP, SEC61A1, SRP54, HTT, REEP1, TRNT1, TRPS1, PTTG1IP, SEC13, SYTL2, SYTL3, NPEPL1, FGF9, PEX3, GLI3, PEX7, AKT1, C…	2705	102	2.74341
GOTERM_BP_FAT	GO:0002053	positive regulation of mesenchymal cell proliferation	0.0108481	0.511418	IRS2, ARHGAP5, FGF9, TGFBR2, TP63, TBX18, IRS1, FOXP1, BMPR1A	2705	9	0.242066
GOTERM_BP_FAT	GO:0007010	cytoskeleton organization	0.010465	0.513664	MTSS1, HRAS, MAEA, TTK, AURKA, PRKG1, CTNNB1, HOOK1, RALA, RET, ROCK1, STMN3, ROCK2, TACC3, TACC2, RND3, PLCE1, ATP2C1, TESK2, SDCBP, NEURL2, DST, ADD1, AGFG1, MRAS, ANLN, ARPC4, ARF6, DAAM1, ITGB1, SPC25, BLOC1S2, PFN4, FBXO5, OBSL1, TUBE1, CLASP1, FGD5, FGD3, SPTBN5, CKAP5, ARFIP2, BRCA2, BFSP2, MYOZ1, NDC80, EVL, LAMA5, MAP7, GHSR, CDC42BPB, RHOJ, NEURL, WASF3, PREX1, WASF1, FERMT2, MLH1, KIF2…	2705	108	2.90479
GOTERM_BP_FAT	GO:0016311	dephosphorylation	0.0107815	0.514149	PDP1, STYX, PPM1A, PTPMT1, ACP1, PTEN, RNGTT, DUPD1, MTMR2, MTM1, MTMR1, DUSP13, DUSP15, PTPLA, PPP3CB, SYNJ2, MTMR9, MTMR6, PTPRJ, PTPRK, PTPRE, NCEH1, PTPRF, PTPN3, PTPN2, PTPRG, PTPN5, PTPRN2, PTPRA, PTPN4, PTPRT, CDKN3, PTPDC1, SACM1L, DUSP5, PPM1G, EYA1, MTMR14, EYA2, PTP4A3, PTP4A1, PPM1L, PTPN1, DUSP8	2705	44	1.18343
GOTERM_BP_FAT	GO:0043555	regulation of translation in response to stress	0.0103573	0.515138	EIF2S1, EIF2B3, EIF2AK3, EIF2B4, EIF2AK4, EIF2B5	2705	6	0.161377
GOTERM_BP_FAT	GO:0032332	positive regulation of chondrocyte differentiation	0.0103573	0.515138	THRB, GDF5, RUNX2, GLI3, IHH, HOXD11	2705	6	0.161377
GOTERM_BP_FAT	GO:0043648	dicarboxylic acid metabolic process	0.0107227	0.517198	ME1, DLST, MDH1B, KYNU, HTT, SUCLG1, ACMSD, IDH3B, PCK1, SDHA, GAD2, GOT1, GAD1, FH	2705	14	0.376547
GOTERM_BP_FAT	GO:0010827	regulation of glucose transport	0.0107227	0.517198	FGF19, IRS2, ENPP1, PRKCI, IGF2, APPL1, ADIPOQ, IRS1, AKT1, SLC1A2, GRB10, CAPN10, SORBS1, MGEA5	2705	14	0.376547
GOTERM_BP_FAT	GO:0030258	lipid modification	0.0130684	0.523083	ACOX2, HACL1, CPT2, B3GALT1, PIK3CB, PIK3C2A, ECHS1, DECR1, PPARGC1A, ADIPOQ, PTEN, HADHA, CPT1A, PEX7, HADHB, ACOX3, SACM1L, SLC35C1, MTMR1, ACOT8, PIK3CA, SYNJ2, IP6K2	2705	23	0.618612
GOTERM_CC_FAT	GO:0030176	integral to endoplasmic reticulum membrane	0.0316604	0.523349	SGPL1, LRIT1, DERL1, WFS1, PIGU, DHRS9, PIGT, EDEM1, RTN1, SACM1L, PIGK, INSIG2, ASPH, EXT1, SEC61A1, SSR3	2514	16	0.430339
GOTERM_CC_FAT	GO:0005932	microtubule basal body	0.0374871	0.523377	PARD3, C2CD3, TTLL9, PKHD1, TTLL4, ALMS1, TTLL7, TTC8, TTLL11, EZR, CC2D2A, IFT88, CDH23	2514	13	0.34965
GOTERM_BP_FAT	GO:0015031	protein transport	0.0130066	0.52563	SRP14, GRPEL1, SEC31B, LTBP2, CHMP4C, CHMP5, CHMP4B, LMAN2L, XPO4, TGFB3, MIPEP, HOOK1, CRY2, TRAK2, ATG7, TIMM9, TRAK1, RAB23, ABRA, STAM, TLK1, SAR1A, RAB20, KIF13B, ATG9A, MYO6, VTI1B, VPS41, NUPL1, SEC61B, RAB18, JUN, F2, AKAP5, SDCBP, RAB12, PDCD6IP, RAB10, VPS26A, SEC61G, ARFGAP1, SNX9, RAB7A, ARFGAP2, DERL1, STX7, NAPG, SNX6, STAM2, MTX2, AKAP12, NFKBIA, CCDC91, GIPC1, SNX4, CTSA, ARF6, SN…	2705	178	4.78752
GOTERM_CC_FAT	GO:0016591	DNA-directed RNA polymerase II, holoenzyme	0.036769	0.525837	MMS19, TAF2, SUPT3H, ELP3, TAF4, ELP2, MYO6, POLR2L, TADA3, TAF5, TAF4B, POLR2I, SHFM1, PPARGC1A, CTR9, GTF2H1, INTS9, INTS8, MNAT1, TBPL2, INTS4, PAF1, ERCC3, TBPL1	2514	24	0.645508
GOTERM_MF_FAT	GO:0032403	protein complex binding	0.0128721	0.526879	PDP1, UQCRC1, MLH1, CD2AP, ACVR1C, MUTYH, PEX1, CTGF, SLC2A2, IRS2, PTPRF, IRS1, C8B, ACVR2A, DOK1, CCND1, GRB10, UQCRH, DOK5, DOK6, DOK7, ADAM17, CD226, DST, GRB14, ACVR1, CAV3, YWHAZ, ENPP1, NFKBIA, ITGB1, ERCC6, SORBS1, PTK2B, ITGB6, THBS1, ANGPTL3, GPNMB, COL4A3, LGALS3, ADAM23, BCKDHB, YWHAB, IGF2, ATR, ECM2, ITGA6, LAMA5, FBLN5, MYO16, ADAM22, PTPN1, ADAMDEC1	2571	53	1.4255
GOTERM_CC_FAT	GO:0005741	mitochondrial outer membrane	0.0390606	0.529024	MAVS, CYP24A1, WASF1, MTX2, HK1, GJA1, BNIP3, BCL2L1, MFF, CISD1, CASP8, ACSL3, TOMM34, ACSL5, C6ORF168, AIFM2, RAF1, CYB5A, SYNJ2BP, VDAC2, ABCB6, MARCH5, CPT1A, RAB11FIP5, MFN1, GPAM	2514	26	0.699301
GOTERM_MF_FAT	GO:0003746	translation elongation factor activity	0.01167	0.529259	EEF1B2, GFM1, EEF1A2, HBS1L, ABTB1, EEF2, TCEA1, TCEA2, EEFSEC, EEF1D, EIF5A2	2571	11	0.295858
GOTERM_BP_FAT	GO:0001944	vasculature development	0.0129825	0.529262	NRP2, NRP1, LMO2, FGF9, PGF, LEPR, DICER1, TBX20, CXCL12, PTEN, CTNNB1, MAP3K7, AKT1, ARHGAP22, HEY1, CD44, ATG5, CTGF, CXCR4, HEY2, CASP8, RHOB, ANGPT1, SOX18, ANGPT2, IHH, PTPRJ, SGPL1, NCL, SLIT2, MIB1, SH2D2A, HIF1A, NUS1, PSEN1, DLL4, JUN, ZMIZ1, COL1A2, AAMP, ZFPM2, TNFAIP2, ACVR1, TIPARP, CDH2, TCF21, HOXA3, CHD7, PTK2B, TGM2, PLXND1, THBS1, ANGPTL3, PPAP2B, C1GALT1, SCG2, FLT1, TGFBR2, UB…	2705	66	1.77515
GOTERM_CC_FAT	GO:0000502	proteasome complex	0.0424394	0.532789	SHFM1, UBR1, UBE3C, PSMA7, PAAF1, PSMF1, ADRM1, PSMC6, PSMD14, PSMA6, PSMC3, PSMD10, PSMD1, PSMA3, PSMD2, POMP, PSMD5, PSMD6, TRIP12	2514	19	0.511027
GOTERM_CC_FAT	GO:0005657	replication fork	0.0365293	0.533192	POLD3, CHRAC1, PRIM1, RFC3, NBN, RFC4, HDAC2, RFC1, RAD18, BCL6, DMAP1, MCM3	2514	12	0.322754
GOTERM_MF_FAT	GO:0016879	ligase activity, forming carbon-nitrogen bonds	0.0127035	0.534205	HECW1, HECW2, BTD, TSG101, TTLL9, UBE2G2, TTLL4, RNF217, CAD, TTLL7, TTLL11, MTHFD1, GSS, G2E3, FBXO25, ITCH, UBE2A, ANAPC4, UBE2J1, HERC4, UBR1, UBE2C, GMPS, MIB1, PIAS4, FBXL5, DDB2, SIAH2, FBXL2, GCLC, ASNS, UBE2V2, ARPC4, UBE2QL1, UBE3C, QRSL1, UEVLD, RNF128, HECTD2, HECTD3, RNF168, LGSN, FBXO3, TRAF6, UBE2D1, FBXO9, TRIP12, HECTD1, ADSSL1, HACE1, UBOX5, UBE2E3, RNF6, RNF7, KIAA0317, WDSUB1, …	2571	61	1.64067
GOTERM_CC_FAT	GO:0031227	intrinsic to endoplasmic reticulum membrane	0.0356341	0.534223	SGPL1, EXTL3, LRIT1, DERL1, PIGZ, WFS1, PGAP1, PIGU, DHRS9, PIGT, EDEM1, RTN1, SACM1L, PIGK, INSIG2, ASPH, EXT1, EXT2, SEC61A1, SSR3	2514	20	0.537924
GOTERM_MF_FAT	GO:0000287	magnesium ion binding	0.0123393	0.536275	ADCY3, PDP1, FHIT, IMPAD1, PSTK, ADCY8, STK36, ADCY5, EPT1, MIPEP, NT5DC1, FDFT1, MAP3K7, MAP3K5, DNTT, CLP1, B3GALNT1, NT5C3, MAP3K8, NT5C2, PHOSPHO2, PRKACB, ITPK1, NMNAT3, STK25, NUDT14, GEM, STK4, WEE1, STK3, PGM2, PGM3, ATP2C1, ATP9A, PGM1, TESK2, NEK9, KALRN, HACL1, GCLC, BMPR2, ENTPD5, IDH1, ENTPD3, B4GALT6, ENTPD1, ADSSL1, PIF1, TGFBR2, ATP11B, EPHX2, IDH3B, ATP13A3, ATP13A5, PPA1, TRNT1,…	2571	110	2.95858
GOTERM_CC_FAT	GO:0030424	axon	0.0348526	0.536505	NRP2, ALS2, SNCG, SCN1A, CCK, NRP1, SLC6A1, ATL1, OXT, TH, UCHL1, TAC1, MBP, NOV, SLC1A2, GAD2, GOT1, PTK2B, LRRTM1, SYNJ2, ADRA2C, VPS16, GAD1, KCNMA1, MYO6, HTT, STMN2, ESR1, MYLK2, GRIA3, GRIA4, RNF6, CYP17A1, CNTF, CHRM4, PSEN1, GHRH, GRM7, P2RX3, RAB5A, GHRL, CNTN4	2514	42	1.12964
GOTERM_CC_FAT	GO:0005887	integral to plasma membrane	0.0409839	0.537468	ADCY3, ATP1B3, SCN3A, ATP1B4, AQP5, AQP4, SLC35A1, AGTR1, CHRNA9, CD44, CHRNA4, ADAM8, CHRNA1, ROS1, CHRNA2, HTR1E, PTPRJ, PTPRK, PTPRF, ABCB11, PTPRG, CDHR1, TRPA1, CCR8, NPC1, CCR4, TACSTD2, SSTR1, HTR7, MC2R, CX3CR1, ROR1, HAS2, CD226, SCN1A, ENPP2, ENPP3, PPYR1, TRHR, CACNB2, MME, BDKRB1, BDKRB2, EPHB3, KCNMB2, HCRTR2, SLC11A1, TRPC1, TM2D1, TGFBR2, CELSR3, KCNK3, EPHA4, EPHA7, NTRK1, CHRND, …	2514	258	6.93921
GOTERM_CC_FAT	GO:0031968	organelle outer membrane	0.044085	0.538262	MAVS, CYP24A1, MTX2, WASF1, GJA1, HK1, BNIP3, BCL2L1, MFF, CISD1, RAE1, CASP8, ACSL3, ACSL5, TOMM34, C6ORF168, AIFM2, RAF1, CYB5A, SYNJ2BP, VDAC2, ABCB6, MARCH5, CPT1A, RAB11FIP5, MFN1, PSEN1, NUCB2, GPAM	2514	29	0.779989
GOTERM_BP_FAT	GO:0009968	negative regulation of signal transduction	0.0138382	0.539346	FGF9, TGFB3, PDE3B, PTEN, AKT1, ZGPAT, HTRA1, SOSTDC1, HEY2, IHH, RHOH, GSC, PTPRF, STMN3, C9ORF89, SLA2, SOCS6, CYP26A1, IRS1, HHEX, GRB10, CCND1, ZFYVE28, TGIF1, TNFAIP3, SNX13, GRB14, ACVR1, CAV3, TWSG1, SNX6, ENPP1, NFKBIA, GREM1, ADA, TRIB1, AHSG, RGS10, RGS12, VWC2, BCL6, SKIL, THBS1, RUNX2, CIDEA, RGS19, RGS17, SIRT1, ADIPOQ, DKK3, RGS20, BMPER, ATXN7, RGS6, DGKZ, GRK4, MAPK8IP1, PTPN1, CH…	2705	59	1.58687
GOTERM_CC_FAT	GO:0005773	vacuole	0.042244	0.539695	TSPAN1, MYO7A, LGMN, HPS1, GJA1, GLB1, HOOK1, TYR, GOT1, MAP1LC3A, IDS, ATG5, VMA21, MCOLN1, CAT, VPS16, ATP6V0D2, ATG9A, ATP6V1H, VTI1B, VPS41, LMBRD1, TMEM74, ATP6V1D, NPC1, CHID1, NPC2, PSEN1, TIAL1, PRCP, CTSC, CTSB, NEU4, RAB7A, STX7, EPDR1, ACP2, CTSA, ADA, ATP6V0B, C2ORF18, MTMR2, SLC11A1, SLC29A3, AP3M1, GALC, PCSK9, SNAP23, VPS39, VPS18, LIPA, CUBN, GGH, ACPP, TMEM55A, DNPEP, LAMP2, SLC1…	2514	62	1.66756
GOTERM_MF_FAT	GO:0031072	heat shock protein binding	0.0139104	0.54301	DNAJC5B, DLST, CDK1, NASP, GRXCR1, DNAJC10, SACS, NFKBIA, DNAJB12, DNAJB13, AHR, SEC63, DNAJC27, HDAC2, HIF1A, DNAJC13, DNAJC9, DNAJC6, DNAJB2, DNAJC5, FAF1, DNAJB4, DNAJC1, TOMM34	2571	24	0.645508
GOTERM_CC_FAT	GO:0032421	stereocilium bundle	0.0344821	0.543283	PROM1, CLIC5, MYO7A, TRPA1, USH1C, RDX, PCDH15, CDH23	2514	8	0.215169
GOTERM_CC_FAT	GO:0031226	intrinsic to plasma membrane	0.045904	0.544837	ADCY3, ATP1B3, SCN3A, ATP1B4, AQP5, AQP4, SLC35A1, AGTR1, CHRNA9, CD44, CHRNA4, ADAM8, CHRNA1, ROS1, CHRNA2, HTR1E, PTPRJ, PTPRK, PTPRF, ABCB11, PTPRG, CDHR1, TRPA1, CCR8, NPC1, CCR4, TACSTD2, SSTR1, HTR7, MC2R, CX3CR1, ROR1, HAS2, CD226, SCN1A, ENPP2, ENPP3, PPYR1, TRHR, CACNB2, MME, BDKRB1, BDKRB2, EPHB3, KCNMB2, HCRTR2, SLC11A1, TRPC1, TM2D1, TGFBR2, CELSR3, KCNK3, EPHA4, EPHA7, CD59, NTRK1, C…	2514	263	7.0737
GOTERM_CC_FAT	GO:0005871	kinesin complex	0.0471062	0.546272	KIF2C, NPHP3, KIF3B, KIF11, KIF5B, KIF5C, KIF15, ACAD11, KIF3C	2514	8	0.215169
GOTERM_BP_FAT	GO:0001569	patterning of blood vessels	0.0142904	0.546748	FLT1, NRP1, CXCR4, TBX20, TGFBR2, PLXND1, CXCL12, CTNNB1, IHH, ACVR1	2705	10	0.268962
GOTERM_CC_FAT	GO:0019898	extrinsic to membrane	0.0504011	0.563328	CTNNAL1, SEC31B, CHMP4C, CHMP4B, CHMP5, PNKD, CTNNB1, MED28, CYP7A1, DYNC2H1, RAPGEF4, GNG2, SPRED1, IBTK, MYO6, ROCK1, MAGI1, BST1, ROCK2, LRRC1, CYP26A1, FARP2, TNKS2, RND3, SDCBP, VPS26A, MYH7B, GRB14, NEU4, NAPG, ASAP2, CCDC91, ARF6, GIPC1, PEX5L, SCRIB, AHRR, NUMB, PCYT1A, CNKSR1, CUBN, PTPN3, PTPN4, CYP7B1, PLEKHA3, CRBN, PLK3, RGS6, SYTL2, CYP2R1, BEGAIN, SYTL3, PDCD6, JPH2, TSG101, GNPNAT…	2514	113	3.03927
GOTERM_BP_FAT	GO:0006865	amino acid transport	0.0151673	0.564203	SLC22A16, CPT2, SLC6A1, SLC16A10, SLC6A20, SLC38A6, SLC38A11, CACNB4, SLC32A1, SLC11A1, SLC25A20, SLC1A2, SERINC1, SLC25A22, SLC25A26, ARL6IP5, HTT, SLC7A13, SLC6A18, SLC7A14, SLC6A19, SLC25A12, SLC25A32, SLC6A9, SLC25A13, PSEN1, SLC7A1, CLN8	2705	28	0.753093
GOTERM_BP_FAT	GO:0045637	regulation of myeloid cell differentiation	0.0155493	0.565049	ZBTB7A, HMGB3, IKZF1, LMO2, MAFB, KLF10, LDB1, SPI1, NFKBIA, CDK6, FOXO3, INHA, ADIPOQ, CTNNB1, INHBA, TAL1, ACVR2A, SMAP1, HIF1A, ID2, JUN, SCIN, FAS	2705	23	0.618612
GOTERM_BP_FAT	GO:0007369	gastrulation	0.0155493	0.565049	TWSG1, FGF8, GSC, HTT, LDB1, ARFRP1, BMPR2, EOMES, UGDH, NR4A3, SLIT2, CTNNB1, CUL3, ACVR2A, EYA2, GATA4, BMP7, EXT1, EXT2, CHRD, PPAP2B, ACVR1, BMPR1A	2705	23	0.618612
GOTERM_BP_FAT	GO:0046883	regulation of hormone secretion	0.015461	0.567065	RBP4, FAM3D, CREB1, PDE3B, INHA, TRH, ADIPOQ, KCNJ11, CPT1A, ACVR1C, GCG, INHBA, CD38, CNTF, CHD7, CAPN10, GHRH, MGEA5, GHRL, SCG5, GHSR, KCNQ1	2705	22	0.591716
GOTERM_BP_FAT	GO:0042981	regulation of apoptosis	0.016405	0.576587	ITGB3BP, XRCC5, HRAS, MAEA, WFS1, GDF5, JAG2, TGFB3, FOXO3, SGMS1, SMNDC1, CUL3, MAP3K7, PECR, CUL2, G2E3, MAP3K5, CUL5, ATG5, CD44, TIAM2, HTRA2, PIK3CA, DNAJC5, RARB, FAS, API5, EGFR, NMNAT3, PTPRF, ROCK1, FADD, STK4, STK3, CD38, TRIM35, TIAL1, JUN, F2, RIPK2, TNFAIP3, EIF2AK3, KALRN, TRAF1, TNFRSF6B, HMGB1, IFIH1, GCLC, CLU, NFKBIA, BCL2L1, STK17A, BDKRB2, RRM2B, ADA, SRC, SCRIB, SERINC3, AHRR…	2705	186	5.00269
GOTERM_BP_FAT	GO:0050954	sensory perception of mechanical stimulus	0.0166813	0.57874	WFS1, NDUFB9, MYO7A, TIMM10, SOBP, PAX3, OTOS, CHD7, CHRNA9, TIMM9, DFNB59, MYC, KCNQ1, CDH23, COCH, COL4A3, DFNA5, CLRN1, MYO6, MYO3A, CNTN5, TRPA1, ALMS1, PCDH15, GJB6, EYA1, FYN, CLIC5, GRM7, USH1C, WDR1	2705	31	0.833782
GOTERM_CC_FAT	GO:0030016	myofibril	0.0581909	0.579527	CAV3, SRI, ABLIM2, JPH2, TNNC2, MYBPC3, ANKRD2, TIMP4, ANKRD1, SDC4, TPM3, VCL, CTNNB1, DES, PPP3CB, OBSL1, ABRA, MYOM1, JPH1, TRPC1, ACTC1, LDB3, MYLK2, FLNB, TNNI2, FXR1, TNNT3, MURC, NEB, SVIL	2514	30	0.806885
GOTERM_BP_FAT	GO:0009101	glycoprotein biosynthetic process	0.016898	0.579543	GALNT3, GYPC, GALNT1, HS3ST5, FUT9, FUT8, NDST2, GALNT6, ALG3, CYTL1, ALG6, ALG8, ST6GALNAC5, STT3B, ST3GAL1, POMT2, POMGNT1, ST3GAL3, ST6GALNAC3, B3GNT5, TRAK2, ST3GAL5, B3GALNT1, B3GNT7, TRAK1, RPN1, CHST13, FUT4, RPN2, GALNT13, ST6GAL1, LIPA, B3GALT1, FUT11, CHST3, ST8SIA6, PSEN1, CHST9, DPM1, LRP2, MGAT5, EXT1, POFUT1, EXT2, TM4SF4	2705	44	1.18343
GOTERM_BP_FAT	GO:0007389	pattern specification process	0.0163762	0.579966	NRP1, EVX1, TBX20, HOXD12, TP63, HOXD13, ZEB2, ZEB1, GLI2, CXCL12, GLI3, HOXD10, HOXD11, CTNNB1, CXCR4, SOSTDC1, GATA4, DYNC2H1, RAB23, MSGN1, ASPH, IHH, SATB2, ARC, C2CD3, GSC, LDB1, CYP26A1, RTTN, HHEX, ACVR2A, MIB1, EYA1, HOXD8, PSEN1, MNX1, TGIF1, RIPPLY2, TBX18, IFT88, ACVR1, TSHZ1, BMPR2, PRKDC, TTC8, GREM1, SF3B1, HOXA1, HOXA3, HOXA4, HOXA10, PLXND1, KIF3B, FLT1, HTT, MAFB, TGFBR2, ATM, ME…	2705	69	1.85584
GOTERM_CC_FAT	GO:0005625	soluble fraction	0.0593847	0.58008	CGA, KYNU, RAB3GAP1, HPS1, DLK1, GSS, AKT1, WARS, WISP2, CTTN, WISP1, GOT1, STAC, WISP3, CASP7, PDE4B, RHOB, FAS, NSMAF, DPP4, USP14, EBAG9, DARS, STMN2, FMR1, PKIG, PFKP, SH2D2A, IPO7, AS3MT, F2, FARSB, CTSB, WNT5A, ME1, TNFRSF6B, CAV3, SNX9, YWHAZ, CYTL1, DPYS, ABI1, ASNS, GIPC1, TRH, POMC, ACP1, PEX5L, GCH1, IARS, ANXA7, PPP1R3C, ERCC6, IDH1, PCYT1A, ACTC1, LTK, HTT, KL, WDR6, EPHX2, MTL5, GYG…	2514	74	1.99032
GOTERM_BP_FAT	GO:0042733	embryonic digit morphogenesis	0.0171712	0.581541	LMBR1, C2CD3, KIAA1715, HOXD12, RAB23, HOXD13, IFT52, GLI3, IFT88, CTNNB1, HOXD11	2705	11	0.295858
GOTERM_BP_FAT	GO:0006493	protein amino acid O-linked glycosylation	0.0171712	0.581541	GALNT3, GYPC, POMT2, GALNT1, POMGNT1, ST8SIA6, TRAK2, GALNT6, TRAK1, DPM1, POFUT1, GALNT13	2705	11	0.295858
GOTERM_CC_FAT	GO:0031264	death-inducing signaling complex	0.05531	0.582566	CASP8, FADD, FAF1, FAS	2514	4	0.107585
GOTERM_CC_FAT	GO:0032420	stereocilium	0.0566657	0.584137	PROM1, CLIC5, MYO7A, USH1C, RDX, PCDH15, CDH23	2514	7	0.188273
GOTERM_CC_FAT	GO:0005912	adherens junction	0.0544408	0.584301	OPRM1, PARD3, FERMT2, GJA1, OXTR, ABI2, CDH2, SDC4, ITGB1, APBB1IP, SCRIB, VCL, CTNNB1, CD44, SORBS1, ARPC2, PTK2B, PAK1, DLG5, AFAP1, EBAG9, NOX4, PTPRK, LPP, ARHGEF7, TMEM53, EVL, MPP7, NEXN, FMN1, SDC1, LAMA3, CASS4, TNS1, NRAP, ITGA6, EPB41L5, ADAM17, SDCBP, NEURL2	2514	40	1.07585
GOTERM_CC_FAT	GO:0031981	nuclear lumen	0.057923	0.585014	XRCC5, RPP38, ITGB3BP, BTD, HOXD12, SYNCRIP, MED23, PDLIM1, CD2AP, CTNNB1, PRIM1, INTS9, EPC1, INTS8, TBPL2, G2E3, BRPF1, INTS4, RPP30, TBPL1, OXR1, TAF4B, ANAPC4, ISG20L2, HNF4G, PPARGC1A, MED10, MED19, PCF11, RFC3, RFC4, PIAS4, RFC1, MED17, JUN, RPS13, TADA3, MRE11A, NOC3L, ALS2CR8, HNRNPA3, TAL1, VRK1, NOM1, STX17, HOXA10, FBXO5, NAT10, WDHD1, PRPF40A, IKZF5, DMBX1, UTP23, NKRF, SRP54, MKI67, …	2514	309	8.31092
GOTERM_BP_FAT	GO:0048514	blood vessel morphogenesis	0.0184704	0.585816	NRP2, NRP1, PGF, FGF9, LEPR, DICER1, TBX20, PTEN, CXCL12, CTNNB1, MAP3K7, ARHGAP22, ATG5, HEY1, CTGF, CXCR4, HEY2, CASP8, RHOB, ANGPT1, SOX18, ANGPT2, IHH, PTPRJ, SGPL1, NCL, SLIT2, SH2D2A, HIF1A, NUS1, DLL4, JUN, ZMIZ1, AAMP, ZFPM2, TNFAIP2, ACVR1, TIPARP, CDH2, HOXA3, PTK2B, TGM2, PLXND1, THBS1, ANGPTL3, C1GALT1, SCG2, FLT1, TGFBR2, UBP1, MEOX2, ID1, LAMA5, RBPJ, POFUT1, PLAU	2705	56	1.50619
GOTERM_BP_FAT	GO:0008104	protein localization	0.0183707	0.587491	ALS2, SEC31B, LTBP2, CHMP5, MXI1, CTNNB1, HOOK1, CRY2, TRAK2, TRAK1, RAB23, DYNC2H1, ABRA, STAM, TLK1, RAB20, KIF13B, PTPRK, VTI1B, VPS41, COLQ, RAB18, JUN, F2, RAB12, RAB10, MTX2, AKAP12, NFKBIA, CCDC91, ARF6, CHCHD4, SLC11A1, TRAM2, STX18, STX17, TMED10, SEC23IP, SRP54, NDC80, TRPS1, ARF4, SYTL2, SYTL3, FGF9, TSG101, SLC15A2, ZMAT3, PPARG, MLH3, GLI3, COPB2, SEH1L, COPB1, ZFYVE9, DHCR24, TOMM34…	2705	202	5.43303
GOTERM_BP_FAT	GO:0006289	nucleotide-excision repair	0.0178462	0.588054	POLL, MMS19, NEIL2, BRCA2, GTF2H5, GTF2H1, POLD3, MNAT1, RFC3, DCLRE1A, ERCC6, XPC, RFC4, SLK, RFC1, POLE2, DDB2, OGG1, ERCC3	2705	19	0.511027
GOTERM_BP_FAT	GO:0048729	tissue morphogenesis	0.0176723	0.58827	PGF, MYBPC3, JAG2, TP63, ZEB2, PAX3, PDX1, GLI2, GLI3, CTNNB1, HOXD11, MAP3K7, CD44, CASP8, IPMK, CHUK, RET, C2CD3, EOMES, MYLK2, SLIT2, MIB1, EYA1, EYA2, COL1A2, TGIF1, EXT2, TBX18, ACVR1, TWSG1, BMPR2, GREM1, SCRIB, TCF21, TGM3, TRAF6, HECTD1, ACTC1, HTT, FZD3, NR4A3, FZD6, LAMA5, IFT172, IFT52, BMP7, WNT7A, CHRD, BMPR1A	2705	49	1.31791
GOTERM_BP_FAT	GO:0006470	protein amino acid dephosphorylation	0.0180778	0.589022	PDP1, STYX, PPM1A, PTPMT1, ACP1, PTEN, RNGTT, DUPD1, MTMR2, MTM1, DUSP13, DUSP15, PTPLA, PPP3CB, MTMR6, PTPRJ, PTPRK, PTPRE, NCEH1, PTPRF, PTPN3, PTPN2, PTPRG, PTPN5, PTPRN2, PTPRA, PTPN4, PTPRT, PTPDC1, DUSP5, PPM1G, EYA1, EYA2, PTP4A3, PTP4A1, PPM1L, PTPN1, DUSP8	2705	38	1.02205
GOTERM_BP_FAT	GO:0045184	establishment of protein localization	0.018284	0.589457	SRP14, GRPEL1, SEC31B, LTBP2, CHMP4C, CHMP5, CHMP4B, LMAN2L, XPO4, TGFB3, MIPEP, HOOK1, CRY2, TRAK2, ATG7, TIMM9, TRAK1, RAB23, ABRA, STAM, TLK1, SAR1A, RAB20, KIF13B, ATG9A, MYO6, VTI1B, VPS41, NUPL1, SEC61B, RAB18, JUN, F2, AKAP5, SDCBP, RAB12, PDCD6IP, RAB10, VPS26A, SEC61G, ARFGAP1, SNX9, RAB7A, ARFGAP2, DERL1, STX7, NAPG, SNX6, STAM2, MTX2, AKAP12, NFKBIA, CCDC91, GIPC1, SNX4, CTSA, ARF6, SN…	2705	178	4.78752
GOTERM_BP_FAT	GO:0043067	regulation of programmed cell death	0.0188843	0.590354	ITGB3BP, XRCC5, HRAS, MAEA, WFS1, GDF5, JAG2, TGFB3, FOXO3, SGMS1, SMNDC1, CUL3, MAP3K7, PECR, CUL2, G2E3, MAP3K5, CUL5, ATG5, CD44, TIAM2, HTRA2, PIK3CA, DNAJC5, RARB, FAS, API5, EGFR, NMNAT3, PTPRF, ROCK1, FADD, STK4, STK3, CD38, TRIM35, TIAL1, JUN, F2, RIPK2, TNFAIP3, EIF2AK3, KALRN, TRAF1, TNFRSF6B, HMGB1, IFIH1, GCLC, CLU, NFKBIA, BCL2L1, STK17A, RRM2B, BDKRB2, ADA, SRC, SCRIB, SERINC3, AHRR…	2705	187	5.02959
GOTERM_BP_FAT	GO:0019751	polyol metabolic process	0.0191584	0.592072	GPD2, MOGAT2, MOGAT1, PTEN, ITPKA, PCK1, GPD1L, COQ3, GOT1, SYNJ2, GK5, ANGPTL3, ITPK1, IPPK, IPMK	2705	15	0.403443
GOTERM_BP_FAT	GO:0009151	purine deoxyribonucleotide metabolic process	0.0194961	0.594958	MUTYH, ADK, MGEA5, AK5, OGG1, ADA	2705	6	0.161377
GOTERM_CC_FAT	GO:0070161	anchoring junction	0.0715528	0.598255	OPRM1, PARD3, FERMT2, GJA1, OXTR, ABI2, CDH2, SDC4, ITGB1, APBB1IP, SCRIB, VCL, PNN, CTNNB1, CD44, SORBS1, ARPC2, PTK2B, PAK1, DLG5, AFAP1, EBAG9, NOX4, PTPRK, LPP, ARHGEF7, TMEM53, EVL, MPP7, NEXN, FMN1, SDC1, LAMA3, CASS4, TNS1, NRAP, DSG2, ITGA6, PKP4, EPB41L5, ADAM17, SDCBP, NEURL2	2514	43	1.15654
GOTERM_CC_FAT	GO:0044437	vacuolar part	0.06489	0.599752	VPS18, STX7, MYO7A, ATP6V1H, VTI1B, VPS41, ACP2, ATP6V1D, HOOK1, MTMR2, LAMP2, SLC17A5, SLC29A3, LAMP3, PSEN1, VPS16, ATP6V0D2, VPS39, NEU4	2514	19	0.511027
GOTERM_CC_FAT	GO:0019867	outer membrane	0.0672157	0.599779	MAVS, CYP24A1, MTX2, WASF1, GJA1, HK1, BNIP3, BCL2L1, MFF, CISD1, RAE1, CASP8, ACSL3, ACSL5, TOMM34, C6ORF168, AIFM2, RAF1, CYB5A, SYNJ2BP, VDAC2, ABCB6, MARCH5, CPT1A, RAB11FIP5, MFN1, PSEN1, NUCB2, GPAM	2514	29	0.779989
GOTERM_CC_FAT	GO:0005774	vacuolar membrane	0.0696139	0.600233	VPS18, STX7, MYO7A, ATP6V1H, VTI1B, VPS41, ATP6V1D, HOOK1, MTMR2, LAMP2, SLC17A5, SLC29A3, LAMP3, PSEN1, VPS16, ATP6V0D2, VPS39	2514	17	0.457235
GOTERM_BP_FAT	GO:0007628	adult walking behavior	0.019979	0.600472	KCNMA1, EPHA4, SCN1A, CHD7, HTRA2, UCHL1, CACNB4, TRH, CLN8, CHAT	2705	10	0.268962
GOTERM_CC_FAT	GO:0044449	contractile fiber part	0.0708616	0.600722	CAV3, SRI, JPH2, TNNC2, MYBPC3, ANKRD2, TIMP4, ANKRD1, SDC4, TPM3, VCL, CTNNB1, DES, PPP3CB, OBSL1, ABRA, MYOM1, JPH1, TRPC1, ACTC1, ACTA2, LDB3, MYLK2, FLNB, TNNI2, FXR1, TNNT3, MURC, NEB, SVIL	2514	30	0.806885
GOTERM_CC_FAT	GO:0005654	nucleoplasm	0.0685479	0.600744	MMS19, ITGB3BP, XRCC5, MYOD1, RNMT, DBF4, HOXD12, SYNCRIP, MED23, PDLIM1, ANKRD1, CTNNB1, SMNDC1, PNN, PRIM1, INTS9, EPC1, TBPL2, INTS8, TOP1, MUTYH, BRPF1, OIP5, GATA6, INTS4, TGS1, AKIRIN2, TBPL1, SATB2, MYO6, USP1, TAF4B, RBL1, FMR1, ANAPC4, HNRNPA2B1, TOPBP1, HDAC11, PPARGC1A, WEE1, MED10, MED19, PCF11, RFC3, RFC4, HIF1A, RFC1, JUN, MED17, TFAP2D, PAF1, DSCC1, ASCL3, HMGB1, TADA3, MRE11A, NOC…	2514	192	5.16407
GOTERM_CC_FAT	GO:0044429	mitochondrial part	0.0640564	0.601702	PDP1, CYP24A1, GRPEL1, MPV17, MIPEP, PDHB, SLC25A21, MFF, SLC25A20, CISD1, HTRA2, TIMM9, SLC25A22, SLC25A29, MRPL37, SLC25A26, MRPL32, SUCLG2, SUCLG1, SYNJ2BP, C10ORF2, COX6C, LETM1, SLC25A32, SLC25A36, SLC25A38, TFB1M, MAVS, ACADSB, FDX1, MTX2, BCL2L1, SFXN2, CHCHD4, ACAT1, SFXN5, HADHA, HADHB, MUT, HSPE1, SUPV3L1, FH, GPD2, MRPS26, MRPS28, RARS2, MRPS22, MRPS25, IDH3B, CIDEA, VDAC2, ABCB6, PPIF…	2514	133	3.57719
GOTERM_CC_FAT	GO:0005604	basement membrane	0.0737395	0.603657	COL4A4, COL4A3, COL4A2, COL4A1, FGF9, COL28A1, PAPLN, NID2, TINAG, SMC3, MMRN2, LAMA2, COL17A1, LAMA3, LAMB2, COLQ, COL7A1, LAMA5, SMOC1, VWC2, ENTPD1, DST	2514	22	0.591716
GOTERM_CC_FAT	GO:0005913	cell-cell adherens junction	0.0671589	0.606067	PARD3, NRAP, SORBS1, ITGA6, ABI2, OXTR, GJA1, DLG5, CDH2, SCRIB, CTNNB1, VCL	2514	12	0.322754
GOTERM_BP_FAT	GO:0030183	B cell differentiation	0.0207228	0.610512	KLF6, IKZF1, RAG1, PRKDC, RAG2, TPD52, ITGB1, ADA, FOXP1, NTRK1, SP3, ADAM17, BCL6, HDAC9, NHEJ1, TSHR, BLNK	2705	17	0.457235
GOTERM_BP_FAT	GO:0010941	regulation of cell death	0.0216995	0.613879	ITGB3BP, XRCC5, HRAS, MAEA, WFS1, GDF5, JAG2, TGFB3, FOXO3, SGMS1, SMNDC1, CUL3, MAP3K7, PECR, CUL2, G2E3, MAP3K5, CUL5, ATG5, CD44, TIAM2, HTRA2, PIK3CA, DNAJC5, RARB, FAS, API5, EGFR, NMNAT3, PTPRF, ROCK1, FADD, STK4, STK3, CD38, TRIM35, TIAL1, JUN, F2, RIPK2, TNFAIP3, EIF2AK3, KALRN, TRAF1, TNFRSF6B, HMGB1, IFIH1, GCLC, CLU, NFKBIA, BCL2L1, STK17A, RRM2B, BDKRB2, ADA, SRC, SCRIB, SERINC3, AHRR…	2705	187	5.02959
GOTERM_BP_FAT	GO:0000082	G1/S transition of mitotic cell cycle	0.0215149	0.614091	EGFR, E2F6, DBF4, GPR132, CDKN3, ITGB1, LATS2, RBBP8, CUL3, AKT1, INHBA, CUL2, MNAT1, CUL5, CCND1, NPAT, PPP3CB, ADAM17, ACVR1	2705	19	0.511027
GOTERM_BP_FAT	GO:0006612	protein targeting to membrane	0.0213594	0.614815	SRP14, SRP54, PRKCI, TIMM10, PEX3, SEC62, SEC63, ATG4C, PEX16, TIMM9, MGEA5, SDCBP, SSR3	2705	13	0.34965
GOTERM_MF_FAT	GO:0019838	growth factor binding	0.0191525	0.616156	LTBP2, BMPR2, TGFB3, NOV, WISP2, WISP1, CEP57, CTGF, WISP3, HTRA1, IL1RAP, HTRA3, THBS1, IL1RAPL2, FGFBP2, FGFBP1, API5, COL4A1, FLT1, KLB, KL, TGFBR2, IGF2, ACVR2A, SEC61B, NTRK1, KAZALD1, COL1A2, IL5RA, IGFBP2, ACVR1	2571	31	0.833782
GOTERM_BP_FAT	GO:0010648	negative regulation of cell communication	0.0213084	0.617378	SLC6A1, FGF9, TGFB3, PDE3B, PTEN, AKT1, ZGPAT, HTRA1, SOSTDC1, HEY2, IHH, RHOH, GSC, PTPRF, STMN3, C9ORF89, SLA2, SOCS6, CYP26A1, IRS1, HHEX, CD38, NPC1, GRB10, CCND1, ZFYVE28, TGIF1, TNFAIP3, SNX13, GRB14, ACVR1, CAV3, TWSG1, SNX6, ENPP1, DRD5, NFKBIA, GREM1, ADA, AHSG, TRIB1, RGS10, RGS12, BCHE, VWC2, BCL6, SKIL, THBS1, RUNX2, CIDEA, RGS19, RGS17, SIRT1, ADIPOQ, DKK3, RGS20, BMPER, ATXN7, RGS6,…	2705	64	1.72136
GOTERM_MF_FAT	GO:0048037	cofactor binding	0.0190485	0.624794	MOCOS, ACOX2, STEAP3, STEAP4, D2HGDH, KYNU, OGDHL, ACBD7, ACBD5, HIBADH, ACOX3, CRYL1, TP53I3, GOT1, AGPS, GADL1, SPR, CAT, ACAD9, MTO1, DHCR24, SGPL1, ALDH6A1, DDC, AIFM2, SPTLC2, DECR1, COQ6, CTH, SQLE, STEAP2, OAT, ME1, HACL1, ACADSB, GCLC, UGDH, UROS, NFS1, ASNS, UBA5, HADHA, GCH1, HADHB, GPD1L, NPHP3, TYMS, GAD2, IDH1, TSTA3, ERO1L, GAD1, PDHX, NOX4, DLST, NOX3, IDH3B, SIRT1, SDHA, TXNDC12, …	2571	64	1.72136
GOTERM_BP_FAT	GO:0002520	immune system development	0.0234387	0.626062	XRCC5, NBN, TM7SF4, MAEA, LMO2, PPARG, JAG2, MLH1, PRDX3, TPD52, CTNNB1, CASP8, FAS, CHUK, RHOH, POLL, SGPL1, EOMES, CDK6, OSTM1, SIX4, INHA, TACC3, PGM3, INHBA, PSEN1, NCOA6, SLC25A38, ADAM17, TSHR, NHEJ1, ADD1, TWSG1, TIPARP, RAG1, PRKDC, SOX6, CACNB4, RAG2, ITGB1, ADA, MLF1, TAL1, HOXA3, CHD7, SNRK, RTKN2, PPP3CB, BCL6, TCEA1, TRAF6, TLX1, CD28, THPO, BLNK, KLF6, IKZF1, EPB42, SWAP70, IL7, FLT…	2705	70	1.88273
GOTERM_BP_FAT	GO:0007218	neuropeptide signaling pathway	0.0232534	0.626347	NXPH2, GPR126, ECEL1, GPR125, TAC1, SORCS1, POMC, SORCS2, SORCS3, LPHN2, HCRTR2, GALR1, NMUR1, BAI3, SCG5, ELTD1, NPFFR1, NPBWR2, CELSR3, GAL, PDYN, SLC26A6, NPVF, NPS, NPY, PENK, PNOC, SSTR1, GPR116	2705	28	0.753093
GOTERM_BP_FAT	GO:0046626	regulation of insulin receptor signaling pathway	0.0231164	0.627418	GRB10, PTPRF, ENPP1, IGF2, PTPN1, IRS1, GRB14, SRC, AHSG	2705	9	0.242066
GOTERM_BP_FAT	GO:0030097	hemopoiesis	0.0237767	0.628179	XRCC5, TM7SF4, MAEA, LMO2, PPARG, JAG2, PRDX3, TPD52, CTNNB1, CASP8, FAS, CHUK, RHOH, SGPL1, EOMES, CDK6, OSTM1, INHA, TACC3, INHBA, PGM3, PSEN1, NCOA6, SLC25A38, ADAM17, TSHR, NHEJ1, ADD1, TWSG1, TIPARP, RAG1, PRKDC, SOX6, RAG2, ITGB1, ADA, MLF1, TAL1, CHD7, SNRK, RTKN2, PPP3CB, BCL6, TCEA1, TRAF6, THPO, CD28, BLNK, KLF6, IKZF1, EPB42, IL7, FLT3, THEMIS, TGFBR2, BRCA2, FOXP1, ID2, SP3, NTRK1, HD…	2705	61	1.64067
GOTERM_BP_FAT	GO:0045333	cellular respiration	0.0227636	0.628322	NDUFB3, NDUFB5, UQCRC1, NDUFB9, NDUFAF1, PDHB, NDUFB1, NDUFS6, IDH1, CAT, NDUFS3, NDUFS1, FH, COX15, NDUFA4, DLST, MDH1B, NDUFA8, SUCLG2, SUCLG1, CYCS, IDH3B, PPARGC1A, NDUFA1, SLC25A12, SDHA, SLC25A13, UQCRH, NDUFV2	2705	29	0.779989
GOTERM_BP_FAT	GO:0007605	sensory perception of sound	0.0227636	0.628322	WFS1, NDUFB9, MYO7A, TIMM10, SOBP, PAX3, OTOS, CHD7, CHRNA9, TIMM9, DFNB59, MYC, KCNQ1, CDH23, COCH, COL4A3, DFNA5, CLRN1, MYO6, MYO3A, CNTN5, ALMS1, PCDH15, GJB6, EYA1, CLIC5, GRM7, USH1C, WDR1	2705	29	0.779989
GOTERM_MF_FAT	GO:0019842	vitamin binding	0.0181359	0.628865	MOCOS, HACL1, RBP4, KYNU, RBP1, RBP3, RBP2, OGDHL, EGLN3, TTPA, NFS1, SLC19A3, CALB1, MUT, GAD2, GOT1, MMACHC, PLOD2, P4HA1, GADL1, MCCC1, P4HA3, GAD1, DDC, SGPL1, CUBN, SPTLC2, KL, LMBRD1, P4HTM, CTH, THNSL2, LEPREL1, THNSL1, ALKBH3, OAT, OPN4	2571	37	0.995159
GOTERM_BP_FAT	GO:0035137	hindlimb morphogenesis	0.023017	0.629114	CHD7, DICER1, GDF5, RARB, MECOM, MMP13, WNT7A, HOXD10, FGF4, CTNNB1, BMPR1A	2705	11	0.295858
GOTERM_MF_FAT	GO:0042813	Wnt receptor activity	0.0187112	0.62914	FZD8, FZD3, FZD2, FZD4, FZD7, FZD6	2571	6	0.161377
GOTERM_MF_FAT	GO:0004985	opioid receptor activity	0.0187112	0.62914	OPRM1, OPRL1, NPBWR1, OPRK1, NPBWR2, OGFR	2571	6	0.161377
GOTERM_CC_FAT	GO:0044463	cell projection part	0.0813548	0.629415	ALS2, TTLL9, TTLL4, TTLL7, CTNNB1, TTLL11, MBP, SLC1A2, GOT1, SLC2A2, DYNC2H1, SYNJ2, CDH23, KCNMA1, ARC, MYO6, C2CD3, KIF5B, KIF5C, ESR1, MYLK2, SLC34A2, EFHC1, CHRM4, SPAG6, PSEN1, GHRH, GRM7, CC2D2A, CYBRD1, ADAM17, MAPRE1, IFT88, PARD3, SCN1A, CCK, PKHD1, OXT, DRD5, BBS9, TH, ARPC4, GIPC1, TTC8, ITGB1, ADA, EZR, ODF1, CUBN, TTC21B, ALMS1, GRIA3, GRIA4, CNTF, ITGA8, LRP2	2514	56	1.50619
GOTERM_CC_FAT	GO:0005791	rough endoplasmic reticulum	0.0801996	0.629812	SEC61B, RPN1, PCSK9, RP9, SEC62, SSR3, LRPAP1, STAU1	2514	8	0.215169
GOTERM_CC_FAT	GO:0000323	lytic vacuole	0.0829119	0.630904	TSPAN1, LGMN, MYO7A, HPS1, GJA1, GLB1, TYR, GOT1, IDS, VMA21, MCOLN1, VPS16, CAT, VTI1B, LMBRD1, TMEM74, NPC1, CHID1, NPC2, PSEN1, TIAL1, PRCP, CTSC, CTSB, NEU4, RAB7A, STX7, EPDR1, CTSA, ACP2, ADA, C2ORF18, SLC11A1, SLC29A3, AP3M1, GALC, PCSK9, SNAP23, VPS39, VPS18, LIPA, CUBN, GGH, ACPP, TMEM55A, LAMP2, SLC17A5, LAMP3, PLA2G4F, LRP2, PLA2G4E	2514	51	1.37171
GOTERM_CC_FAT	GO:0005764	lysosome	0.0829119	0.630904	TSPAN1, LGMN, MYO7A, HPS1, GJA1, GLB1, TYR, GOT1, IDS, VMA21, MCOLN1, VPS16, CAT, VTI1B, LMBRD1, TMEM74, NPC1, CHID1, NPC2, PSEN1, TIAL1, PRCP, CTSC, CTSB, NEU4, RAB7A, STX7, EPDR1, CTSA, ACP2, ADA, C2ORF18, SLC11A1, SLC29A3, AP3M1, GALC, PCSK9, SNAP23, VPS39, VPS18, LIPA, CUBN, GGH, ACPP, TMEM55A, LAMP2, SLC17A5, LAMP3, PLA2G4F, LRP2, PLA2G4E	2514	51	1.37171
GOTERM_BP_FAT	GO:0040012	regulation of locomotion	0.0241638	0.631007	GDF2, TACR1, JAG2, PTEN, CXCL12, VCL, AKT1, ARHGAP5, SERPINE2, CXCR4, TIE1, EGFR, PTPRK, PLD1, IRS2, NEXN, IRS1, SLIT2, VASH1, HIF1A, CCR4, DLL4, RRAS2, AAMP, ADAM17, GHRL, TSHR, HS3ST5, ENPP2, DRD5, TAC1, BDKRB1, GREM1, ADA, TRIB1, PTK2B, THBS1, ANGPTL3, SCG2, MUC2, PARD6B, IL6, FLT1, IGF2, LAMA2, LAMA3, LAMA5, PTP4A1, HDAC9, SST, CHRD	2705	51	1.37171
GOTERM_BP_FAT	GO:0046879	hormone secretion	0.0246692	0.635559	CGA, CYB5R4, YWHAZ, IL6, HTT, PDX1, GAL, FKBP1B, GHRH, GHRL, RAPGEF4, MAFA, LRP2, SLC30A8, GHSR, EIF2AK3	2705	16	0.430339
GOTERM_MF_FAT	GO:0004428	inositol or phosphatidylinositol kinase activity	0.0211214	0.642153	PIK3CB, PIK3C2A, RNPEPL1, PI4K2B, ITPKA, ATM, PIKFYVE, PIK3CA, PIP4K2A, PIK3R3, ITPK1, IPPK, IPMK, IP6K2	2571	14	0.376547
GOTERM_BP_FAT	GO:0030162	regulation of proteolysis	0.0255579	0.642508	GCLC, C2CD3, MASP1, PTPN3, IGF2, GIPC1, SERPING1, AKT1, HDAC2, SERPINE2, PACSIN3, RAB23, MGEA5, IFT52, THBS1, CLN8, IFT88, DNAJC1	2705	18	0.484131
GOTERM_BP_FAT	GO:0031667	response to nutrient levels	0.0255183	0.645035	CYP24A1, CCKAR, KYNU, LEPR, PPARG, TTPA, PTEN, AKT1, TNFRSF11B, CD44, MAP1LC3A, ATG5, ANGPT1, TIE1, ATG9A, PPARGC1A, CD38, CCND1, ATG4C, PSEN1, GHRH, SSTR1, JUN, GHRL, LCT, EIF2AK4, RBP4, CCK, OXT, GDAP1, BMPR2, ASNS, BCHE, PCSK9, CUBN, SI, BCKDHB, TGFBR2, BRCA2, SLC6A19, SIRT1, ADIPOQ, TULP4, TFRC, NPY, CP, ALOX5, LRP2, IGFBP2, GHSR, BMP7, SST	2705	52	1.3986
GOTERM_CC_FAT	GO:0005578	proteinaceous extracellular matrix	0.0877168	0.646872	ASPN, CTHRC1, LTBP2, COL21A1, FGF9, MMP7, MMP27, MMRN2, MMP24, OGN, TNFRSF11B, CTGF, COL12A1, SPON2, WNT6, TFPI2, COL10A1, MATN2, COCH, MATN3, WNT10A, CRTAC1, ZP4, CRTAP, MMP16, MMP13, ADAMTS9, COLQ, COL1A2, WNT11, DST, CHL1, WNT5A, PODN, ADAMTS14, RBP3, COL28A1, TIMP4, CPZ, COL9A1, COL17A1, LAMB2, COL7A1, IMPG1, SMOC1, VWC2, TECTB, ENTPD1, WNT8B, COL4A4, MUC2, COL4A3, FLRT2, COL4A2, COL4A1, LGAL…	2514	74	1.99032
GOTERM_BP_FAT	GO:0050999	regulation of nitric-oxide synthase activity	0.0264999	0.649865	EGFR, CAV3, AKT1, ACVR2A, HIF1A, ARG2, IGF2, GCH1	2705	8	0.215169
GOTERM_BP_FAT	GO:0051270	regulation of cell motion	0.0264567	0.652306	GDF2, NRP1, TACR1, JAG2, PTEN, CXCL12, VCL, AKT1, ARHGAP5, SERPINE2, CXCR4, TIE1, EGFR, PTPRK, PLD1, IRS2, CHST3, MYLK2, NEXN, IRS1, VASH1, HIF1A, DLL4, RRAS2, AAMP, ADAM17, PARD3, PKHD1, ENPP2, DRD5, TAC1, BDKRB1, GREM1, ADA, TRIB1, PTK2B, BCL6, THBS1, ANGPTL3, MUC2, PARD6B, IL6, FLT1, IGF2, LAMA2, LAMA3, LAMA5, PTP4A1, HDAC9, CHRD, SST	2705	51	1.37171
GOTERM_BP_FAT	GO:0045776	negative regulation of blood pressure	0.0271345	0.652655	ADRB1, HRH3, NPY, OXT, DRD5, BMPR2, BDKRB1, BDKRB2, ADRA1D, GCH1	2705	10	0.268962
GOTERM_BP_FAT	GO:0043434	response to peptide hormone stimulus	0.0273773	0.652998	RBP4, ENPP1, OXT, PPARG, PRKDC, PDE3B, OXTR, TIMP4, BCL2L1, AHSG, ACVR1C, AKT1, GOT1, SORBS1, PCSK9, PIK3R3, EIF2B2, EIF2B3, EIF2B4, EIF2B5, IRS2, PLD1, PTPN2, PTPRA, SI, GGH, PRKCI, IGF2, NR4A3, APPL1, GAL, LPIN1, IRS1, PCK1, ZFP106, GRB10, CAPN10, PTPN1, GHSR, HDAC9, BMP7, ABCC5	2705	42	1.12964
GOTERM_BP_FAT	GO:0043413	biopolymer glycosylation	0.0270311	0.654232	GALNT3, GYPC, GALNT1, FUT9, FUT8, GALNT6, ALG3, ALG6, ALG8, ST6GALNAC5, STT3B, ST3GAL1, POMT2, POMGNT1, ST3GAL3, ST6GALNAC3, B3GNT5, TRAK2, ST3GAL5, B3GALNT1, B3GNT7, TRAK1, RPN1, FUT4, RPN2, GALNT13, ST6GAL1, LIPA, B3GALT1, FUT11, ST8SIA6, PSEN1, DPM1, LRP2, MGAT5, POFUT1, TM4SF4	2705	36	0.968263
GOTERM_BP_FAT	GO:0006486	protein amino acid glycosylation	0.0270311	0.654232	GALNT3, GYPC, GALNT1, FUT9, FUT8, GALNT6, ALG3, ALG6, ALG8, ST6GALNAC5, STT3B, ST3GAL1, POMT2, POMGNT1, ST3GAL3, ST6GALNAC3, B3GNT5, TRAK2, ST3GAL5, B3GALNT1, B3GNT7, TRAK1, RPN1, FUT4, RPN2, GALNT13, ST6GAL1, LIPA, B3GALT1, FUT11, ST8SIA6, PSEN1, DPM1, LRP2, MGAT5, POFUT1, TM4SF4	2705	36	0.968263
GOTERM_BP_FAT	GO:0070085	glycosylation	0.0270311	0.654232	GALNT3, GYPC, GALNT1, FUT9, FUT8, GALNT6, ALG3, ALG6, ALG8, ST6GALNAC5, STT3B, ST3GAL1, POMT2, POMGNT1, ST3GAL3, ST6GALNAC3, B3GNT5, TRAK2, ST3GAL5, B3GALNT1, B3GNT7, TRAK1, RPN1, FUT4, RPN2, GALNT13, ST6GAL1, LIPA, B3GALT1, FUT11, ST8SIA6, PSEN1, DPM1, LRP2, MGAT5, POFUT1, TM4SF4	2705	36	0.968263
GOTERM_CC_FAT	GO:0030055	cell-substrate junction	0.0977292	0.656138	OPRM1, FERMT2, SDC4, APBB1IP, ITGB1, VCL, COL17A1, SORBS1, CD44, PTK2B, ARPC2, PAK1, AFAP1, EBAG9, NOX4, ARHGEF7, LPP, TMEM53, EVL, NEXN, SDC1, LAMA3, TNS1, CASS4, NRAP, ADAM17, SDCBP, NEURL2, DST	2514	29	0.779989
GOTERM_CC_FAT	GO:0043679	nerve terminal	0.0947431	0.659997	KCNMA1, CCK, GOT1, CHRM4, GHRH, OXT, TH, ESR1, MYLK2, SYNJ2, GRIA3, GRIA4	2514	12	0.322754
GOTERM_CC_FAT	GO:0005769	early endosome	0.0976127	0.660881	ALS2, VPS18, WDFY1, CYTIP, SGK3, SNX17, GJA1, ARF6, VPS41, PRDX3, PTP4A3, DNER, ZFYVE9, PTP4A1, PIKFYVE, NUMB, ZFYVE28, RAB22A, RAB5A, HSPD1, VPS16, STEAP2, RIN3	2514	23	0.618612
GOTERM_BP_FAT	GO:0019725	cellular homeostasis	0.0286216	0.663669	WFS1, CXCL12, AGTR1, CUL5, AQP11, CHRNA4, EIF2B2, CHRNA1, EIF2B4, EIF2B5, GJD2, IBTK, CLNS1A, PIK3CB, MFI2, STIM2, PPARGC1A, SLC34A2, TXNDC3, CD38, CCR8, PLCE1, HIF1A, GYLTL1B, CCR4, ATP2C1, JUN, F2, ADD1, SRI, CAV3, SCN1A, GCLC, ENPP1, DRD5, TRHR, BDKRB1, BCL2L1, CACNB4, BDKRB2, KCNMB2, SLC11A1, SLC30A8, TRPC1, TRPC6, HTT, GRXCR1, EPHX2, ABCB6, TXNDC12, SLC4A11, TXNDC16, CHRND, SCARA5, CHRNG, CC…	2705	111	2.98548
GOTERM_CC_FAT	GO:0043292	contractile fiber	0.0970264	0.66383	CAV3, SRI, ABLIM2, JPH2, TNNC2, MYBPC3, ANKRD2, TIMP4, ANKRD1, SDC4, TPM3, VCL, CTNNB1, DES, PPP3CB, OBSL1, ABRA, MYOM1, JPH1, TRPC1, ACTC1, ACTA2, LDB3, MYLK2, FLNB, TNNI2, FXR1, TNNT3, MURC, NEB, SVIL	2514	31	0.833782
GOTERM_MF_FAT	GO:0004674	protein serine/threonine kinase activity	0.0236222	0.66386	STK31, LGMN, STK36, STK35, PASK, TTK, AURKA, CLK1, PRKG1, ITPKA, MAP3K7, MAP3K5, MAP3K9, MAP3K8, MOS, TLK1, STK39, PRKACB, EGFR, ROCK1, STK25, MYO3A, ROCK2, MYO3B, MYLK2, WNK2, MARK3, STK4, WEE1, STK3, MAP4K5, CDKL1, RIOK3, CAMK1, RIPK2, TESK2, NEK9, EIF2AK3, EIF2AK4, KALRN, BMPR2, ULK4, STK17A, VRK1, TTBK2, YSK4, TGFBR2, ATR, ATM, PLK3, GRK7, GRK4, CPNE3, FPGT, CDC42BPB, CDK19, PRKAG3, LATS2, AC…	2571	103	2.77031
GOTERM_BP_FAT	GO:0007498	mesoderm development	0.0293603	0.664523	TWSG1, IKZF1, HTT, HCK, BMPR2, EOMES, TP63, NR4A3, SNAI2, SLIT2, ACVR2A, TCF21, EYA2, OSR1, EPB41L5, TIE1, BMP7, EXT1, EXT2, CHRD, TCF15, ACVR1, BMPR1A	2705	23	0.618612
GOTERM_BP_FAT	GO:0051247	positive regulation of protein metabolic process	0.0291531	0.664741	GDF2, WFS1, BTRC, TGFB3, GJA1, TTK, AKT1, AGTR1, PACSIN3, ATG7, PSMD1, PSMD2, PSMD5, ITCH, PSMD6, SAMD4A, EIF2B5, CDK1, ANAPC4, UBE2C, PPARGC1A, ACVR2A, CCND1, PSMA6, PIAS4, PSEN1, PSMA3, F2, CD81, MGEA5, IL12A, ADAM17, IFT88, EIF5A2, GCLC, CCK, BMPR2, NFKBIA, PSMA7, PSMF1, PTK2B, RB1CC1, FBXO5, THBS1, UBE2D1, CD28, NR1H3, IL6, CDC20, IGF2, ADIPOQ, PSMC6, PSMD14, HDAC2, CNTF, PSMC3, PSMD10, IFT52…	2705	62	1.66756
GOTERM_CC_FAT	GO:0005587	collagen type IV	0.0947043	0.66527	COL4A4, COL4A3, COL4A2, COL4A1	2514	4	0.107585
GOTERM_BP_FAT	GO:0006873	cellular ion homeostasis	0.0285374	0.665493	CCKAR, JPH2, WFS1, TACR1, BNIP3, PRDX3, KCNJ11, CXCL12, MBP, CKB, AGTR1, CUL5, AQP11, CXCR4, CHRNA4, CHRNA1, XCR1, EIF2B2, MYC, JPH1, KCNQ1, NDUFS1, EIF2B4, EIF2B5, GJD2, KCNMA1, IBTK, CCKBR, PIK3CB, MFI2, STIM2, ATP6V1H, SLC34A2, CCR8, CD38, PLCE1, PSEN1, CCR4, ATP2C1, GHRH, JUN, F2, CLDN1, MGEA5, GHRL, GPR12, CLDN16, SRI, CAV3, SCN1A, GCLC, CCK, ENPP1, DRD5, OXT, TRHR, GPR6, OXTR, TAC1, BDKRB1,…	2705	91	2.44755
GOTERM_BP_FAT	GO:0042592	homeostatic process	0.0291138	0.667112	SLC9A9, XRCC5, MAEA, WFS1, MPV17, PDE3B, PDX1, FOXO3, CXCL12, CTNNB1, AGTR1, CUL5, GOT1, AQP11, CHRNA4, FAS, EIF2B2, CHRNA1, CUTC, EIF2B4, EIF2B5, GJD2, CLNS1A, IBTK, IRS2, PIK3CB, MFI2, STIM2, MECOM, PPARGC1A, IRS1, SLC34A2, TXNDC3, CCR8, CD38, NPC1, PLCE1, NPC2, GYLTL1B, HIF1A, RFC1, CCR4, ATP2C1, JUN, F2, SLC25A38, ADD1, CAV3, TNFRSF6B, SRI, RBP4, SCN1A, DERL1, GCLC, ENPP1, PKHD1, MRE11A, DRD5…	2705	172	4.62614
GOTERM_CC_FAT	GO:0001726	ruffle	0.0943132	0.669183	ALS2, MTSS1, MYO6, ARFIP2, RDX, CDK6, ARF6, ITGB1, CD2AP, MTMR14, CTTN, EZR, ITGB1BP1, ARHGAP1, RAB5A, ADAM17, SYNJ2, FGD5, FGD3	2514	19	0.511027
GOTERM_BP_FAT	GO:0045834	positive regulation of lipid metabolic process	0.0300327	0.670113	IRS2, ABHD5, PPARG, PNPLA2, IGF2, ADIPOQ, IRS1, PPARGC1A, AKT1, AGTR1, SORBS1, CD81, FABP1, ANGPTL3, GHSR, NR1H3	2705	16	0.430339
GOTERM_BP_FAT	GO:0002791	regulation of peptide secretion	0.0300327	0.670113	RBP4, FAM3D, PDE3B, TRH, KCNJ11, CPT1A, ACVR1C, GCG, CD38, CHD7, CAPN10, GHRH, MGEA5, GHRL, GHSR, KCNQ1	2705	16	0.430339
GOTERM_MF_FAT	GO:0003743	translation initiation factor activity	0.0234392	0.670742	EIF6, EIF4E3, COPS5, EIF5, EIF2A, MTIF3, EIF4G1, EIF3A, EIF3H, EIF2S1, EIF4A2, EIF3E, EIF2S2, EIF3F, EIF2B2, EIF2B3, EIF2AK3, EIF2B4, EIF4E2, EIF2B5	2571	20	0.537924
GOTERM_BP_FAT	GO:0034655	nucleobase, nucleoside, nucleotide and nucleic acid catabolic process	0.0305441	0.6708	ALDH6A1, FHIT, ENPP1, ENPP3, UPP1, DPYS, PDE3B, UPP2, OLA1, MBD4, AMPD3, ADA, GCH1, MUTYH, ENTPD3, ERCC3, ENTPD1, OGG1, NT5E	2705	19	0.511027
GOTERM_BP_FAT	GO:0034656	nucleobase, nucleoside and nucleotide catabolic process	0.0305441	0.6708	ALDH6A1, FHIT, ENPP1, ENPP3, UPP1, DPYS, PDE3B, UPP2, OLA1, MBD4, AMPD3, ADA, GCH1, MUTYH, ENTPD3, ERCC3, ENTPD1, OGG1, NT5E	2705	19	0.511027
GOTERM_BP_FAT	GO:0050905	neuromuscular process	0.030395	0.671764	KCNMA1, CLRN1, NBN, SCN1A, MYO7A, UCHL1, PCDH15, NR4A3, HOXD10, GCH1, FOXS1, CLIC5, USH1C, CHRND, CHRNA1, FABP7, CLN8, HMX3, TCF15, CDH23	2705	20	0.537924
GOTERM_BP_FAT	GO:0030036	actin cytoskeleton organization	0.031246	0.673741	RHOJ, MTSS1, HRAS, WASF3, PREX1, WASF1, FERMT2, PRKG1, PAK2, RALA, FMNL2, ROCK1, ROCK2, PRKCI, ARHGEF17, FLNB, LPIN1, ARHGEF11, FMN1, EPB41L2, EPB41L3, RND3, CAPN10, ATP2C1, LIMCH1, SCIN, FHOD3, GHRL, SDCBP, TESK2, NEURL2, DST, ADD1, PLEK2, MRAS, ABI2, ARF6, ARPC4, DAAM1, ITGB1, EZR, SORBS1, PFN4, PTK2B, OBSL1, BCL6, WIPF1, FGD5, FGD3, INF2, ACTC1, SPTBN5, ARFIP2, MYOZ1, EVL, CAPN3, GHSR, CDC42BPB	2705	58	1.55998
GOTERM_BP_FAT	GO:0055082	cellular chemical homeostasis	0.0311709	0.675584	CCKAR, JPH2, WFS1, TACR1, BNIP3, PRDX3, KCNJ11, CXCL12, MBP, CKB, AGTR1, CUL5, AQP11, CXCR4, CHRNA4, CHRNA1, XCR1, EIF2B2, MYC, JPH1, KCNQ1, NDUFS1, EIF2B4, EIF2B5, GJD2, KCNMA1, IBTK, CCKBR, PIK3CB, MFI2, STIM2, ATP6V1H, PPARGC1A, SLC34A2, CCR8, CD38, PLCE1, PSEN1, CCR4, ATP2C1, GHRH, JUN, F2, CLDN1, MGEA5, GHRL, GPR12, CLDN16, SRI, CAV3, SCN1A, GCLC, CCK, ENPP1, DRD5, OXT, TRHR, GPR6, OXTR, TAC…	2705	92	2.47445
GOTERM_BP_FAT	GO:0070271	protein complex biogenesis	0.0319718	0.679546	HRAS, SLC6A1, LNX2, MED23, CD2AP, CTNNB1, TBPL2, AQP11, VMA21, FAS, TBPL1, MAGI1, DARS, PCBD1, TAF4B, COLEC12, FADD, PPARGC1A, IRS1, C10ORF2, ADRM1, MED17, TUBA4A, EIF2AK3, TRAF1, SNAP91, NAPG, PKHD1, ARPC4, ANLN, PDSS1, SRC, PDSS2, TUBE1, FBXO5, SKIL, TAF2, PARD6B, TAF4, SRP54, TAF5, HSPD1, SCARA5, NDUFAF4, RSF1, WASF3, ATL1, WASF1, PREX1, GJA1, MLH1, TP63, MKI67IP, SKAP2, NDUFAF1, KCNQ5, NOD1, …	2705	119	3.20065
GOTERM_BP_FAT	GO:0006461	protein complex assembly	0.0319718	0.679546	HRAS, SLC6A1, LNX2, MED23, CD2AP, CTNNB1, TBPL2, AQP11, VMA21, FAS, TBPL1, MAGI1, DARS, PCBD1, TAF4B, COLEC12, FADD, PPARGC1A, IRS1, C10ORF2, ADRM1, MED17, TUBA4A, EIF2AK3, TRAF1, SNAP91, NAPG, PKHD1, ARPC4, ANLN, PDSS1, SRC, PDSS2, TUBE1, FBXO5, SKIL, TAF2, PARD6B, TAF4, SRP54, TAF5, HSPD1, SCARA5, NDUFAF4, RSF1, WASF3, ATL1, WASF1, PREX1, GJA1, MLH1, TP63, MKI67IP, SKAP2, NDUFAF1, KCNQ5, NOD1, …	2705	119	3.20065
GOTERM_BP_FAT	GO:0030334	regulation of cell migration	0.0328771	0.684529	GDF2, ENPP2, TACR1, DRD5, JAG2, TAC1, BDKRB1, GREM1, CXCL12, PTEN, ADA, TRIB1, VCL, AKT1, ARHGAP5, SERPINE2, CXCR4, PTK2B, TIE1, THBS1, ANGPTL3, EGFR, PARD6B, PTPRK, MUC2, IRS2, IL6, PLD1, FLT1, IGF2, NEXN, IRS1, VASH1, LAMA2, LAMA3, HIF1A, LAMA5, PTP4A1, DLL4, RRAS2, AAMP, ADAM17, HDAC9, SST, CHRD	2705	45	1.21033
GOTERM_BP_FAT	GO:0020027	hemoglobin metabolic process	0.0326618	0.684764	INHBA, HIF1A, EPB42, INHA, CAT, ADD1	2705	6	0.161377
GOTERM_BP_FAT	GO:0034285	response to disaccharide stimulus	0.0332381	0.685924	SLC6A1, OXT, SI, ADIPOQ, LCT	2705	5	0.134481
GOTERM_BP_FAT	GO:0009744	response to sucrose stimulus	0.0332381	0.685924	SLC6A1, OXT, SI, ADIPOQ, LCT	2705	5	0.134481
GOTERM_BP_FAT	GO:0030900	forebrain development	0.034547	0.69756	E2F1, CCKAR, TWSG1, OXTR, ZEB2, PRKG1, GLI2, GLI3, SRC, CTNNB1, AHSG, HESX1, GATA2, SLC1A2, DAB1, HTRA2, NUMB, DYNC2H1, LHX6, LHX8, TOP2B, DCLK1, GSC, IKZF1, HTT, CREB1, OTX2, TACC3, MECOM, TACC2, FEZF2, HHEX, EYA1, PSEN1, FYN, GHRH, LRP8, LRP2, FABP7, IFT88, CHRD	2705	41	1.10274
GOTERM_BP_FAT	GO:0030029	actin filament-based process	0.0352953	0.700281	RHOJ, MTSS1, HRAS, WASF3, PREX1, WASF1, MYO7A, FERMT2, PRKG1, PAK2, RALA, FMNL2, MYO6, ROCK1, ROCK2, VIL1, PRKCI, ARHGEF17, FLNB, LPIN1, ARHGEF11, FMN1, EPB41L2, EPB41L3, RND3, CAPN10, ATP2C1, LIMCH1, SCIN, FHOD3, GHRL, SDCBP, TESK2, NEURL2, DST, ADD1, PLEK2, MRAS, ABI2, ARPC4, ARF6, DAAM1, ITGB1, EZR, SORBS1, PFN4, PTK2B, OBSL1, BCL6, WIPF1, FGD5, FGD3, INF2, ACTC1, SPTBN5, ARFIP2, MYOZ1, EVL, C…	2705	61	1.64067
GOTERM_BP_FAT	GO:0042475	odontogenesis of dentine-containing tooth	0.035129	0.701115	JAG2, TP63, GLI2, GLI3, CTNNB1, ITGA6, LAMA5, SOSTDC1, LHX8, BMP7, TRAF6, CHUK, BMPR1A, FGF4	2705	14	0.376547
GOTERM_BP_FAT	GO:0051592	response to calcium ion	0.0362414	0.702406	EGFR, KCNMA1, TRPC1, D2HGDH, SLC6A1, HTT, KCNIP2, CAPN3, KCNMB2, SLC25A12, MNAT1, AHRR, CCND1, SDC1, SLC25A13, PTK2B, ANXA11, THBS1, PDCD6	2705	18	0.484131
GOTERM_BP_FAT	GO:0002521	leukocyte differentiation	0.0372947	0.703052	TM7SF4, PPARG, JAG2, RAG1, PRKDC, RAG2, TPD52, ITGB1, ADA, CTNNB1, CHD7, CASP8, PPP3CB, BCL6, FAS, TRAF6, CHUK, CD28, BLNK, RHOH, KLF6, IKZF1, IL7, THEMIS, FLT3, TGFBR2, EOMES, OSTM1, FOXP1, PSEN1, SP3, NTRK1, ADAM17, HDAC9, TSHR, NHEJ1	2705	36	0.968263
GOTERM_BP_FAT	GO:0017038	protein import	0.0372947	0.703052	YWHAZ, GRPEL1, FGF9, MTX2, TIMM10, TGFB3, NFKBIA, PEX3, MIPEP, GLI3, PEX7, AKT1, SLC11A1, CRY2, PEX1, CEP57, ZFYVE9, TIMM9, PEX16, PPP3CB, ABRA, BCL6, TOMM34, C6ORF168, HTT, IPO13, TRNT1, SEC61B, IPO7, JUN, TRPS1, F2, PTTG1IP, NOP58, KPNA5, KPNA4	2705	36	0.968263
GOTERM_BP_FAT	GO:0032270	positive regulation of cellular protein metabolic process	0.0380414	0.703103	GDF2, BTRC, TGFB3, TTK, AKT1, AGTR1, PACSIN3, ATG7, PSMD1, PSMD2, PSMD5, PSMD6, SAMD4A, EIF2B5, CDK1, ANAPC4, UBE2C, PPARGC1A, ACVR2A, CCND1, PSMA6, PIAS4, PSEN1, PSMA3, CD81, F2, MGEA5, IL12A, ADAM17, IFT88, EIF5A2, GCLC, CCK, BMPR2, NFKBIA, PSMA7, PSMF1, PTK2B, RB1CC1, FBXO5, UBE2D1, THBS1, CD28, NR1H3, IL6, CDC20, IGF2, ADIPOQ, PSMC6, PSMD14, HDAC2, CNTF, PSMC3, PSMD10, IFT52, TNK2, BMP7, UBE2…	2705	59	1.58687
GOTERM_BP_FAT	GO:0051480	cytosolic calcium ion homeostasis	0.0371401	0.70397	CAV3, CCKAR, JPH2, TACR1, OXT, TRHR, GPR6, TAC1, OXTR, BDKRB1, BDKRB2, FKBP1B, AGTR1, CUL5, HRH3, CXCR4, PTK2B, TGM2, XCR1, JPH1, IBTK, TRPC1, CCKBR, TRPC6, OPRL1, FZD2, CD38, CCR8, PLCE1, CCR4, GHRH, F2, GHRL	2705	33	0.887574
GOTERM_BP_FAT	GO:0045778	positive regulation of ossification	0.0359168	0.704144	ACVR2A, THRB, KL, OXT, BMPR2, TGFB3, BMP7, RUNX2, BMPR1A, ACVR1	2705	10	0.268962
GOTERM_BP_FAT	GO:0048534	hemopoietic or lymphoid organ development	0.03792	0.704323	XRCC5, TM7SF4, MAEA, LMO2, PPARG, JAG2, PRDX3, TPD52, CTNNB1, CASP8, FAS, CHUK, RHOH, SGPL1, EOMES, CDK6, OSTM1, SIX4, INHA, TACC3, INHBA, PGM3, PSEN1, NCOA6, SLC25A38, ADAM17, TSHR, NHEJ1, ADD1, TWSG1, TIPARP, RAG1, PRKDC, SOX6, CACNB4, RAG2, ITGB1, ADA, MLF1, TAL1, HOXA3, CHD7, SNRK, RTKN2, PPP3CB, BCL6, TCEA1, TRAF6, TLX1, CD28, THPO, BLNK, KLF6, IKZF1, EPB42, IL7, FLT3, THEMIS, TGFBR2, BRCA2,…	2705	65	1.74825
GOTERM_BP_FAT	GO:0009746	response to hexose stimulus	0.0362051	0.704549	COL4A3, SI, TGFBR2, TRH, PTEN, FKBP1B, ADIPOQ, ACVR1C, PTK2B, MAFA, EIF2B2, SLC30A8, THBS1, EIF2B3, EIF2B4, EIF2B5	2705	16	0.430339
GOTERM_BP_FAT	GO:0034284	response to monosaccharide stimulus	0.0362051	0.704549	COL4A3, SI, TGFBR2, TRH, PTEN, FKBP1B, ADIPOQ, ACVR1C, PTK2B, MAFA, EIF2B2, SLC30A8, THBS1, EIF2B3, EIF2B4, EIF2B5	2705	16	0.430339
GOTERM_BP_FAT	GO:0019941	modification-dependent protein catabolic process	0.0377677	0.705255	BTRC, PPP2R5C, RNF217, CD2AP, CUL3, CUL2, G2E3, CUL5, ATG7, FBXO25, ITCH, AUP1, USP1, ANAPC4, SOCS6, UBE2J1, UBR1, MIB1, DCUN1D1, SEC61B, FBXO16, PSMA6, PIAS4, PSMA3, RNF25, FBXL5, RNF139, RAD18, FBXL4, RNF138, ASB2, FBXO15, TNFAIP3, NEURL2, ASB4, FBXL2, DERL1, UBA5, UBE2V2, UBE2QL1, PSMA7, UBAC1, ARIH2, FBXW4, HECTD2, STAMBPL1, HECTD3, FBXO5, RNF11, RNF168, FBXO41, FBXO3, UBE2D1, TRAF6, FBXO9, F…	2705	133	3.57719
GOTERM_BP_FAT	GO:0043632	modification-dependent macromolecule catabolic process	0.0377677	0.705255	BTRC, PPP2R5C, RNF217, CD2AP, CUL3, CUL2, G2E3, CUL5, ATG7, FBXO25, ITCH, AUP1, USP1, ANAPC4, SOCS6, UBE2J1, UBR1, MIB1, DCUN1D1, SEC61B, FBXO16, PSMA6, PIAS4, PSMA3, RNF25, FBXL5, RNF139, RAD18, FBXL4, RNF138, ASB2, FBXO15, TNFAIP3, NEURL2, ASB4, FBXL2, DERL1, UBA5, UBE2V2, UBE2QL1, PSMA7, UBAC1, ARIH2, FBXW4, HECTD2, STAMBPL1, HECTD3, FBXO5, RNF11, RNF168, FBXO41, FBXO3, UBE2D1, TRAF6, FBXO9, F…	2705	133	3.57719
GOTERM_BP_FAT	GO:0015980	energy derivation by oxidation of organic compounds	0.037107	0.706101	NDUFB3, PRKAG3, NDUFB5, UQCRC1, NDUFB9, LEPR, NDUFAF1, NDUFB1, PDHB, AKT1, PPP1R3D, NDUFS6, PPP1R3C, GOT1, IDH1, CAT, NDUFS3, NDUFS1, FH, COX15, NDUFA4, DLST, MDH1B, NDUFA8, KL, SUCLG2, SUCLG1, CYCS, IDH3B, GYG1, NDUFA1, PPARGC1A, PCK1, SDHA, SLC25A12, PPP1R2, SLC25A13, UQCRH, NDUFV2	2705	39	1.04895
GOTERM_BP_FAT	GO:0007264	small GTPase mediated signal transduction	0.0369647	0.707165	RHOJ, HRAS, RASGEF1A, SHOC2, RHOV, DAB1, ARHGAP5, RAB28, ARHGAP1, ARL14, RAB23, RALB, RAPGEF5, RHOB, RALA, RAPGEF4, ARL5B, RAB20, SAR1A, RHOH, DHCR24, RAP2B, ARHGEF3, RSU1, PLD1, ROCK1, RAB39B, RALBP1, ARHGEF7, GEM, FARP2, ARL3, ARHGEF11, DOK1, RND3, DNAJC27, PLCE1, RAB18, KRIT1, RRAS2, COL1A2, RAB5A, REM1, SDCBP, RAB12, SIAH2, RAB10, NKIRAS1, GPN1, RAB7A, RAB3B, MRAS, ARFRP1, ARF6, SRC, RAB43, R…	2705	75	2.01721
GOTERM_BP_FAT	GO:0006635	fatty acid beta-oxidation	0.038767	0.707664	ACOX2, CPT2, ACOT8, ECHS1, DECR1, ADIPOQ, HADHA, CPT1A, ACOX3, PEX7, HADHB	2705	11	0.295858
GOTERM_BP_FAT	GO:0046320	regulation of fatty acid oxidation	0.038767	0.707664	PRKAG3, AKT1, SLC25A20, IRS2, CPT2, PPARG, FABP1, CAB39, STRADB, PPARGC1A, IRS1	2705	11	0.295858
GOTERM_BP_FAT	GO:0042113	B cell activation	0.0390392	0.707874	KLF6, NBN, IKZF1, SWAP70, RAG1, MLH1, PRKDC, RAG2, TPD52, SKAP2, ITGB1, ADA, FOXP1, NTRK1, SP3, CHRNA4, ADAM17, BCL6, HSPD1, HDAC9, NHEJ1, TSHR, BLNK	2705	23	0.618612
GOTERM_BP_FAT	GO:0007204	elevation of cytosolic calcium ion concentration	0.039673	0.711434	CAV3, CCKAR, JPH2, OXT, TACR1, TRHR, GPR6, TAC1, OXTR, BDKRB1, BDKRB2, FKBP1B, AGTR1, HRH3, CXCR4, PTK2B, TGM2, XCR1, JPH1, IBTK, CCKBR, TRPC6, OPRL1, FZD2, CD38, CCR8, PLCE1, CCR4, GHRH, F2, GHRL	2705	31	0.833782
GOTERM_BP_FAT	GO:0031327	negative regulation of cellular biosynthetic process	0.0403911	0.713372	FGF19, SRP14, JDP2, THRB, TGFB3, ZNF639, CBX3, PDX1, CTNNB1, EPC1, ZGPAT, TBPL2, EED, RARB, EIF2B3, AKIRIN2, EIF2B4, EIF2B5, PTPRK, SATB1, SATB2, RBL1, PKIG, ZHX1, ZHX2, FOXN3, HHEX, HOXD8, PIAS4, TGIF1, PRDM1, ST18, EIF2AK3, EIF2AK4, HMGB1, GCLC, ENPP1, SNX6, TFCP2L1, TH1L, SOX6, TCF21, TRIM66, MEIS2, EIF3E, SKIL, RUNX2, HELLS, NKRF, DMBX1, IKZF1, KLF10, KLF11, LMCD1, BRCA2, SMYD1, SNW1, ATR, UB…	2705	130	3.4965
GOTERM_BP_FAT	GO:0007160	cell-matrix adhesion	0.0411587	0.713435	EPDR1, ITGB5, ITGB1, CTNNB1, COL17A1, SORBS1, CD44, CTGF, PTK2B, ITGB6, ANGPTL3, PTPRK, COL13A1, NID2, ECM2, RAPH1, MUC4, LYVE1, ITGA6, SNED1, LAMA5, FBLN5, ITGB1BP1, ITGA8, TESK2, SGCE	2705	26	0.699301
GOTERM_BP_FAT	GO:0051325	interphase	0.0409875	0.71417	E2F1, E2F6, DBF4, ITGB1, LATS2, CUL3, AKT1, CUL2, CUL5, KRT7, NPAT, PPP3CB, MTBP, TERF1, EGFR, TAF2, ANAPC4, CDK6, TPD52L1, GPR132, CDKN3, FOXN3, RBBP8, INHBA, MNAT1, CCND1, ADAM17, USH1C, GADD45A, ACVR1	2705	30	0.806885
GOTERM_BP_FAT	GO:0010558	negative regulation of macromolecule biosynthetic process	0.0403703	0.715485	SRP14, JDP2, THRB, TGFB3, ZNF639, CBX3, PDX1, CTNNB1, EPC1, ZGPAT, TBPL2, EED, RARB, EIF2B3, AKIRIN2, EIF2B4, EIF2B5, PTPRK, SATB1, SATB2, RBL1, ZHX1, PKIG, ZHX2, FOXN3, HHEX, HOXD8, PIAS4, TGIF1, PRDM1, ST18, EIF2AK3, EIF2AK4, HMGB1, GCLC, ENPP1, SNX6, TFCP2L1, TH1L, SOX6, TCF21, TRIM66, MEIS2, EIF3E, SKIL, RUNX2, HELLS, NKRF, DMBX1, IKZF1, KLF10, KLF11, LMCD1, BRCA2, SMYD1, SNW1, ATR, UBP1, FOX…	2705	127	3.41581
GOTERM_BP_FAT	GO:0009792	embryonic development ending in birth or egg hatching	0.040941	0.716026	ALS2, NBN, EVX1, FGF9, TGFB3, ZEB2, ZEB1, PAX3, DLK1, GLI2, GLI3, HOXD10, MAP3K7, CUL3, GATA2, G2E3, GATA6, CASP8, GATA4, MSGN1, IPMK, SATB2, C2CD3, GSC, EOMES, SPINT1, SIX4, MBNL1, MECOM, RBBP8, ACVR2A, MIB1, EYA1, HIF1A, PSEN1, ZMIZ1, NCOA6, MNX1, TGIF1, ZFPM2, KIAA1217, RIPPLY2, PRDM1, TBX18, IFT88, ADD1, ACVR1, RBP4, TAPT1, FUT8, C5, PRKDC, BCL2L1, ITGB1, ADA, HOXA3, CHD7, HOXA4, TRAF6, HECTD…	2705	81	2.17859
GOTERM_BP_FAT	GO:0050796	regulation of insulin secretion	0.0428186	0.71681	RBP4, FAM3D, PDE3B, TRH, KCNJ11, CPT1A, ACVR1C, GCG, CD38, CAPN10, MGEA5, GHRL, GHSR, KCNQ1	2705	14	0.376547
GOTERM_BP_FAT	GO:0007033	vacuole organization	0.0428186	0.71681	FAM160A2, VPS18, ATG9A, CHMP5, MYO7A, HPS1, ACP2, FIG4, HOOK1, PSEN1, MAP1LC3A, ATG4C, ATG5, CLN8	2705	14	0.376547
GOTERM_BP_FAT	GO:0009062	fatty acid catabolic process	0.0420418	0.718945	ACOX2, HACL1, CPT2, ECHS1, DECR1, ADIPOQ, CPT1A, HADHA, PEX7, HADHB, ACOX3, ACOT8, FAAH	2705	13	0.34965
GOTERM_BP_FAT	GO:0001503	ossification	0.0428177	0.718986	CYP24A1, TWSG1, FGF9, TGFB3, GLI2, OSTN, PEX7, AHSG, IGSF10, CTGF, GPNMB, TRAF6, RUNX2, IHH, EGFR, MINPP1, SATB2, COL13A1, KLF10, IGF2, WWTR1, MMP13, CHRDL2, KAZALD1, SP3, RIPPLY2, BMP7, EXT1, EXT2, CHRD, EIF2AK3, BMP5	2705	32	0.860678
GOTERM_BP_FAT	GO:0010498	proteasomal protein catabolic process	0.0423324	0.719234	DERL1, UBE2G2, PPP2R5C, PSMA7, CD2AP, EDEM1, CUL3, USP19, PSMF1, PSMD1, PSMD2, PSMD5, UBE2D1, PSMD6, BUB3, CDK1, ANAPC4, ERLIN1, CDC20, UBE2C, PSMD14, PSMC6, SEC61B, PSMA6, PSMC3, PSMD10, PSMA3, FAF1, UBE2E1	2705	29	0.779989
GOTERM_BP_FAT	GO:0043161	proteasomal ubiquitin-dependent protein catabolic process	0.0423324	0.719234	DERL1, UBE2G2, PPP2R5C, PSMA7, CD2AP, EDEM1, CUL3, USP19, PSMF1, PSMD1, PSMD2, PSMD5, UBE2D1, PSMD6, BUB3, CDK1, ANAPC4, ERLIN1, CDC20, UBE2C, PSMD14, PSMC6, SEC61B, PSMA6, PSMC3, PSMD10, PSMA3, FAF1, UBE2E1	2705	29	0.779989
GOTERM_BP_FAT	GO:0043255	regulation of carbohydrate biosynthetic process	0.0427904	0.720947	AKT1, IRS2, PPP1R3C, SORBS1, ENPP1, IGF2, PPARGC1A, IRS1, ADIPOQ	2705	9	0.242066
GOTERM_BP_FAT	GO:0009394	2'-deoxyribonucleotide metabolic process	0.0427904	0.720947	TYMS, MUTYH, ADK, MGEA5, MBD4, AK5, OGG1, ADA, TBPL1	2705	9	0.242066
GOTERM_BP_FAT	GO:0045494	photoreceptor cell maintenance	0.0427904	0.720947	IQCB1, NPHP3, CLRN1, ERCC6, CDHR1, USH1C, PCDH15, ACAD11, CLN8, CDH23	2705	9	0.242066
GOTERM_BP_FAT	GO:0010962	regulation of glucan biosynthetic process	0.0436543	0.72169	AKT1, IRS2, PPP1R3C, SORBS1, ENPP1, IGF2, IRS1	2705	7	0.188273
GOTERM_BP_FAT	GO:0032885	regulation of polysaccharide biosynthetic process	0.0436543	0.72169	AKT1, IRS2, PPP1R3C, SORBS1, ENPP1, IGF2, IRS1	2705	7	0.188273
GOTERM_BP_FAT	GO:0005979	regulation of glycogen biosynthetic process	0.0436543	0.72169	AKT1, IRS2, PPP1R3C, SORBS1, ENPP1, IGF2, IRS1	2705	7	0.188273
GOTERM_BP_FAT	GO:0042559	pteridine and derivative biosynthetic process	0.0436543	0.72169	MOCOS, GPHN, PCBD1, QDPR, NFS1, SPR, GCH1	2705	7	0.188273
GOTERM_BP_FAT	GO:0043009	chordate embryonic development	0.0451528	0.731788	ALS2, NBN, FGF9, TGFB3, ZEB2, ZEB1, PAX3, DLK1, GLI2, GLI3, HOXD10, MAP3K7, CUL3, GATA2, G2E3, GATA6, CASP8, GATA4, MSGN1, IPMK, SATB2, C2CD3, GSC, EOMES, SPINT1, SIX4, MBNL1, MECOM, RBBP8, ACVR2A, MIB1, EYA1, HIF1A, PSEN1, ZMIZ1, NCOA6, MNX1, TGIF1, ZFPM2, KIAA1217, RIPPLY2, PRDM1, TBX18, IFT88, ADD1, ACVR1, RBP4, TAPT1, FUT8, C5, PRKDC, BCL2L1, ITGB1, ADA, HOXA3, CHD7, HOXA4, TRAF6, HECTD1, CUB…	2705	80	2.15169
GOTERM_BP_FAT	GO:0040018	positive regulation of multicellular organism growth	0.0464612	0.73996	AKT1, CHD7, IKZF1, GHRH, CREB1, GHRL, GHSR, GPAM, TSHR, FOXS1	2705	10	0.268962
GOTERM_BP_FAT	GO:0031399	regulation of protein modification process	0.04705	0.742384	GDF2, BTRC, TGFB3, TTK, ZEB2, PDCD4, MAP3K5, PRKAR2A, ATG5, MAP3K9, ATG7, PSMD1, PSMD2, RAPGEF4, PDGFD, PSMD5, PAK1, PSMD6, EGFR, IBTK, CDK1, CCDC88C, ANAPC4, UBE2C, PPARGC1A, ACVR2A, MAP4K5, CCND1, PSMA6, PIAS4, PSEN1, JUN, PSMA3, F2, CD81, MGEA5, RNF139, IL12A, ADAM17, GCLC, CCK, ENPP1, BMPR2, CTCFL, BDKRB1, BDKRB2, PSMA7, PSMF1, ERCC6, MAP3K2, PTK2B, RB1CC1, FBXO5, UBE2D1, BUB3, IL6, BIRC7, YW…	2705	72	1.93653
GOTERM_BP_FAT	GO:0051329	interphase of mitotic cell cycle	0.0474151	0.743077	E2F1, E2F6, DBF4, ITGB1, LATS2, CUL3, AKT1, CUL2, CUL5, NPAT, PPP3CB, MTBP, TERF1, EGFR, TAF2, ANAPC4, CDK6, TPD52L1, GPR132, CDKN3, FOXN3, RBBP8, INHBA, MNAT1, CCND1, ADAM17, USH1C, GADD45A, ACVR1	2705	29	0.779989
GOTERM_MF_FAT	GO:0016881	acid-amino acid ligase activity	0.0306825	0.749616	HECW1, HECW2, TTLL9, TSG101, UBE2G2, TTLL4, RNF217, TTLL7, TTLL11, GSS, G2E3, FBXO25, ITCH, UBE2A, ANAPC4, UBE2J1, HERC4, UBR1, UBE2C, MIB1, PIAS4, DDB2, FBXL5, SIAH2, FBXL2, GCLC, ARPC4, UBE2V2, UBE2QL1, UBE3C, UEVLD, RNF128, HECTD2, HECTD3, RNF168, FBXO3, TRAF6, UBE2D1, FBXO9, TRIP12, HECTD1, HACE1, UBOX5, UBE2E3, RNF6, RNF7, KIAA0317, WDSUB1, UBA3, ZRANB1, UBE2E2, UBE2E1	2571	52	1.3986
GOTERM_BP_FAT	GO:0040014	regulation of multicellular organism growth	0.0489681	0.752504	SGPL1, IKZF1, CREB1, LGMN, GDF5, ATRN, ACVR1C, FOXS1, TNKS2, AKT1, ADRB1, CHD7, HTRA2, GHRH, GHRL, PIK3CA, GHSR, TSHR, GPAM	2705	19	0.511027
GOTERM_BP_FAT	GO:0043065	positive regulation of apoptosis	0.0502734	0.75578	ITGB3BP, TGFB3, FOXO3, SMNDC1, CUL3, CUL2, MAP3K5, CUL5, HTRA2, TIAM2, CD44, FAS, RARB, PTPRF, FADD, STK4, STK3, CD38, TRIM35, TIAL1, JUN, RIPK2, KALRN, BCL2L1, RRM2B, STK17A, SCRIB, SRC, SERINC3, AHRR, TRAF6, FGD3, PLAGL2, TRAF3, CFLAR, MUC2, TM2D1, HTT, KLF10, CIDEA, BRCA2, ATM, TXNDC12, TNFSF10, EPHA7, RNF7, CSRNP3, HSPD1, BMP7, PDCD6, SST, DEDD, ZMAT3, PREX1, BNIP3, MLH1, TP63, PTEN, PRDX1, A…	2705	101	2.71651
GOTERM_BP_FAT	GO:0044257	cellular protein catabolic process	0.0497744	0.756259	BTRC, PPP2R5C, RNF217, CD2AP, CUL3, CUL2, G2E3, CUL5, ATG7, FBXO25, ITCH, AUP1, USP1, ANAPC4, UBE2J1, SOCS6, UBR1, MIB1, DCUN1D1, SEC61B, FBXO16, PSMA6, PIAS4, PSMA3, RNF25, FBXL5, RNF139, RNF138, RAD18, FBXL4, ASB2, FBXO15, TNFAIP3, NEURL2, ASB4, FBXL2, DERL1, UBE2V2, UBA5, UBE2QL1, PSMA7, UBAC1, ARIH2, FBXW4, HECTD2, STAMBPL1, HECTD3, FBXO5, RNF11, RNF168, FBXO41, FBXO3, UBE2D1, TRAF6, FBXO9, F…	2705	138	3.71167
GOTERM_MF_FAT	GO:0016725	oxidoreductase activity, acting on CH or CH2 groups	0.0321435	0.757194	ACOX2, RRM2, AOX1, RRM1, RRM2B	2571	5	0.134481
GOTERM_BP_FAT	GO:0006446	regulation of translational initiation	0.051612	0.757197	EIF5, DDX1, MTIF3, EIF4G1, EIF3H, EIF4A2, EIF3E, EIF2S1, EIF2B2, EIF2AK3, EIF2B3, EIF2AK4, EIF2B4, EIF2B5	2705	14	0.376547
GOTERM_BP_FAT	GO:0045648	positive regulation of erythrocyte differentiation	0.0502235	0.757423	ACVR2A, INHBA, TAL1, HIF1A, SMAP1, FOXO3	2705	6	0.161377
GOTERM_BP_FAT	GO:0007320	insemination	0.0502235	0.757423	ACVR2A, TACR1, OXT, OXTR, TAC1, DDO	2705	6	0.161377
GOTERM_BP_FAT	GO:0007004	telomere maintenance via telomerase	0.0502235	0.757423	TNKS1BP1, RFC1, MRE11A, TERT, TERF1, PINX1	2705	6	0.161377
GOTERM_BP_FAT	GO:0009914	hormone transport	0.0511958	0.758244	CGA, CYB5R4, YWHAZ, IL6, HTT, PDX1, GAL, FKBP1B, GHRH, GHRL, RAPGEF4, MAFA, LRP2, SLC30A8, GHSR, EIF2AK3	2705	16	0.430339
GOTERM_BP_FAT	GO:0009749	response to glucose stimulus	0.0515528	0.758737	COL4A3, TGFBR2, TRH, PTEN, FKBP1B, ADIPOQ, ACVR1C, PTK2B, MAFA, EIF2B2, SLC30A8, THBS1, EIF2B3, EIF2B4, EIF2B5	2705	15	0.403443
GOTERM_BP_FAT	GO:0007051	spindle organization	0.0515528	0.758737	HAUS3, KIF11, HAUS2, MLH1, TTK, AURKA, NDC80, TACC3, UBE2C, SMC3, TACC2, SPC25, FBXO5, TUBB1, DYNC1H1	2705	15	0.403443
GOTERM_BP_FAT	GO:0035116	embryonic hindlimb morphogenesis	0.0510087	0.758921	CHD7, DICER1, RARB, MECOM, MMP13, WNT7A, FGF4, CTNNB1	2705	8	0.215169
GOTERM_BP_FAT	GO:0032392	DNA geometric change	0.0510087	0.758921	HMGB1, TOP1, SUPV3L1, TOP1MT, MCM2, ERCC3, MCM4, C10ORF2	2705	8	0.215169
GOTERM_BP_FAT	GO:0032508	DNA duplex unwinding	0.0510087	0.758921	HMGB1, TOP1, SUPV3L1, TOP1MT, MCM2, ERCC3, MCM4, C10ORF2	2705	8	0.215169
GOTERM_BP_FAT	GO:0006004	fucose metabolic process	0.0510087	0.758921	FUT9, FUT8, FUT4, TSTA3, FUCA2, POFUT1, FPGT, B3GALTL	2705	8	0.215169
GOTERM_BP_FAT	GO:0019438	aromatic compound biosynthetic process	0.0510087	0.758921	MOCOS, GPHN, PCBD1, UROS, QDPR, NFS1, SPR, GCH1	2705	8	0.215169
GOTERM_BP_FAT	GO:0048585	negative regulation of response to stimulus	0.0548175	0.776307	CCK, MASP1, ENPP1, PPARG, GREM1, ADA, AHSG, AKT1, AOAH, PPP3CB, BCL6, NT5E, PTPRF, CTLA4, SERPING1, IGF2, ESR2, SIRT1, IRS1, ADIPOQ, NPC1, GRB10, GHRL, MAPK8IP1, PTPN1, FABP7, GHSR, GRB14	2705	28	0.753093
GOTERM_BP_FAT	GO:0043090	amino acid import	0.0561189	0.776951	SLC11A1, SLC1A2, SLC6A1, HTT, CLN8	2705	5	0.134481
GOTERM_BP_FAT	GO:0046321	positive regulation of fatty acid oxidation	0.0561189	0.776951	IRS2, PPARG, FABP1, PPARGC1A, IRS1	2705	5	0.134481
GOTERM_BP_FAT	GO:0043092	L-amino acid import	0.0561189	0.776951	SLC11A1, SLC1A2, SLC6A1, HTT, CLN8	2705	5	0.134481
GOTERM_BP_FAT	GO:0050957	equilibrioception	0.0561189	0.776951	CLRN1, MYO7A, USH1C, PCDH15, CDH23	2705	5	0.134481
GOTERM_BP_FAT	GO:0045861	negative regulation of proteolysis	0.0558255	0.776989	MASP1, PTPN3, RAB23, SERPING1, IGF2, GIPC1, THBS1, CLN8, DNAJC1	2705	9	0.242066
GOTERM_BP_FAT	GO:0006903	vesicle targeting	0.0558255	0.776989	ARFGAP1, COPB2, PSEN1, GBF1, COPB1, NLGN1, TMED10, SNAP23, COPG	2705	9	0.242066
GOTERM_BP_FAT	GO:0009991	response to extracellular stimulus	0.0552898	0.777386	CYP24A1, CCKAR, KYNU, LEPR, PPARG, TTPA, PTEN, AQP2, AKT1, SLC1A2, TNFRSF11B, MAP1LC3A, CD44, ATG5, ANGPT1, TIE1, ATG9A, PPARGC1A, CD38, CCND1, ATG4C, PSEN1, SSTR1, GHRH, JUN, GHRL, LCT, EIF2AK4, RBP4, CCK, OXT, GDAP1, BMPR2, ASNS, BCHE, PCSK9, CUBN, SI, BCKDHB, TGFBR2, BRCA2, SLC6A19, SIRT1, ADIPOQ, TULP4, TFRC, NPY, ITGA6, CP, ALOX5, LRP2, IGFBP2, GHSR, BMP7, SST	2705	55	1.47929
GOTERM_BP_FAT	GO:0009100	glycoprotein metabolic process	0.0555905	0.77739	GYPC, NDST2, ALG3, ALG6, ALG8, ST3GAL1, ST6GALNAC5, POMT2, POMGNT1, ST3GAL3, ST6GALNAC3, TRAK2, ST3GAL5, B3GALNT1, TRAK1, RPN1, CHST13, RPN2, DHCR24, FUT11, CHST3, ADAMTS9, HIF1A, PSEN1, CHST9, MGEA5, MGAT5, EXT1, EXT2, TM4SF4, GALNT3, GALNT1, HS3ST5, FUT9, FUT8, GALNT6, CYTL1, NGLY1, STT3B, B3GNT5, B3GNT7, FUT4, GALNT13, ST6GAL1, LIPA, B3GALT1, ERP44, ST8SIA6, SULF1, DPM1, LRP2, POFUT1	2705	51	1.37171
GOTERM_BP_FAT	GO:0042476	odontogenesis	0.0590565	0.783653	TGFB3, JAG2, TP63, GLI2, GLI3, CTNNB1, SDC1, ITGA6, LAMA5, SOSTDC1, COL1A2, TRAF6, LHX8, BMP7, CHUK, BMPR1A, FGF4	2705	17	0.457235
GOTERM_BP_FAT	GO:0042594	response to starvation	0.0615636	0.784058	ATG9A, SI, BMPR2, ASNS, SIRT1, PPARGC1A, PSEN1, MAP1LC3A, ATG4C, ATG5, JUN, PCSK9, EIF2AK4, LCT	2705	14	0.376547
GOTERM_BP_FAT	GO:0050994	regulation of lipid catabolic process	0.0588728	0.784355	AKT1, IRS2, ABHD5, CIDEA, PDE3B, PNPLA2, FABP1, IGF2, ANGPTL3, IRS1	2705	10	0.268962
GOTERM_BP_FAT	GO:0060348	bone development	0.0619452	0.784485	CYP24A1, TWSG1, FGF9, TGFB3, GLI2, OSTN, HOXD11, PEX7, AHSG, IGSF10, CTGF, GPNMB, TRAF6, RUNX2, IHH, EGFR, MINPP1, SATB2, COL13A1, KLF10, IGF2, WWTR1, MMP13, CHRDL2, SP3, KAZALD1, RIPPLY2, BMP7, EXT1, EXT2, CHRD, EIF2AK3, BMP5	2705	33	0.887574
GOTERM_BP_FAT	GO:0044265	cellular macromolecule catabolic process	0.0580135	0.784692	BTRC, PPP2R5C, RNF217, CD2AP, DNASE1L3, CUL3, CUL2, G2E3, CUL5, MUTYH, ATG7, FBXO25, ITCH, AUP1, PAN3, USP1, ANAPC4, ZHX2, UBE2J1, SOCS6, UBR1, MIB1, DCUN1D1, SEC61B, PIAS4, FBXO16, PSMA6, PSMA3, RNF25, RNF139, FBXL5, RNF138, FBXL4, RAD18, ASB2, FBXO15, TNFAIP3, NEURL2, ASB4, FBXL2, DERL1, UBE2V2, UBA5, UBE2QL1, PSMA7, UBAC1, LIN28B, ARIH2, EIF3E, FBXW4, STAMBPL1, HECTD2, HECTD3, FBXO5, RNF11, RN…	2705	163	4.38408
GOTERM_BP_FAT	GO:0043068	positive regulation of programmed cell death	0.058661	0.7849	ITGB3BP, TGFB3, FOXO3, SMNDC1, CUL3, CUL2, MAP3K5, CUL5, HTRA2, TIAM2, CD44, FAS, RARB, PTPRF, FADD, STK4, STK3, CD38, TRIM35, TIAL1, JUN, RIPK2, KALRN, BCL2L1, RRM2B, STK17A, SCRIB, SRC, SERINC3, AHRR, TRAF6, FGD3, PLAGL2, TRAF3, CFLAR, MUC2, TM2D1, HTT, KLF10, CIDEA, BRCA2, ATM, TXNDC12, TNFSF10, EPHA7, RNF7, CSRNP3, HSPD1, BMP7, PDCD6, SST, DEDD, ZMAT3, PREX1, BNIP3, MLH1, TP63, PTEN, PRDX1, A…	2705	101	2.71651
GOTERM_BP_FAT	GO:0015837	amine transport	0.058372	0.784999	SLC22A16, YWHAZ, CPT2, SLC6A1, SLC16A10, SLC6A20, SLC38A6, SLC38A11, CACNB4, SLC32A1, SLC11A1, SLC25A20, SLC1A2, SERINC1, SLC25A22, SLC25A26, ARL6IP5, HTT, SLC7A13, SLC6A18, SLC7A14, SLC6A19, SLC25A12, SLC25A32, SLC6A9, CHRM5, SLC25A13, PSEN1, SLC7A1, SLC18A2, SLC18A3, CLN8	2705	32	0.860678
GOTERM_BP_FAT	GO:0001696	gastric acid secretion	0.0577952	0.785208	SLC26A7, OXT, OXTR, GHRL	2705	4	0.107585
GOTERM_BP_FAT	GO:0044089	positive regulation of cellular component biogenesis	0.0577952	0.785208	OXT, OXTR, GHRL, WNT7A	2705	4	0.107585
GOTERM_BP_FAT	GO:0051965	positive regulation of synaptogenesis	0.0577952	0.785208	OXT, OXTR, GHRL, WNT7A	2705	4	0.107585
GOTERM_BP_FAT	GO:0042713	sperm ejaculation	0.0577952	0.785208	ACVR2A, TACR1, OXT, OXTR	2705	4	0.107585
GOTERM_BP_FAT	GO:0032057	negative regulation of translational initiation in response to stress	0.0577952	0.785208	EIF2B3, EIF2AK3, EIF2B4, EIF2B5	2705	4	0.107585
GOTERM_BP_FAT	GO:0009265	2'-deoxyribonucleotide biosynthetic process	0.0577952	0.785208	TYMS, ADK, AK5, TBPL1	2705	4	0.107585
GOTERM_BP_FAT	GO:0051962	positive regulation of nervous system development	0.0577952	0.785208	OXT, OXTR, GHRL, WNT7A	2705	4	0.107585
GOTERM_BP_FAT	GO:0045578	negative regulation of B cell differentiation	0.0577952	0.785208	INHBA, HMGB3, FLT3, INHA	2705	4	0.107585
GOTERM_BP_FAT	GO:0019932	second-messenger-mediated signaling	0.0609018	0.785469	OPRM1, ADCY3, CCKAR, ADCY8, TACR1, ADCY5, AURKA, AGTR1, GALR1, NMUR1, PIK3CA, MC5R, RAPGEF4, PRKACB, XCR1, HTR1E, EGFR, CCKBR, PIK3C2A, PIK3CB, UBE2C, GRM5, GNAL, CHRM5, PLCE1, CHRM4, ADRB1, RFC4, SSTR1, CA8, GHRH, HTR7, MC2R, EIF2AK3, TSHR, DRD5, OPRK1, HCRTR2, TYMS, HRH1, HRH3, CNR1, P2RY1, TGM2, MC3R, OPRL1, ALMS1, NDC80, FZD2, GPRC6A, RCAN2, NPY, PDE7A, JMJD7, MTNR1B, HTR2B, NMBR, ADRA1D	2705	58	1.55998
GOTERM_BP_FAT	GO:0000060	protein import into nucleus, translocation	0.0615635	0.785748	AKT1, SLC11A1, SEC61B, CEP57, ZFYVE9, JUN, F2, TGFB3, NFKBIA, ABRA, BCL6, GLI3	2705	12	0.322754
GOTERM_BP_FAT	GO:0001756	somitogenesis	0.0615635	0.785748	MIB1, PSEN1, MEOX2, PRKDC, RIPPLY2, MSGN1, ZEB2, RBPJ, POFUT1, TBX18, ATM, TCF15	2705	12	0.322754
GOTERM_BP_FAT	GO:0051439	regulation of ubiquitin-protein ligase activity during mitotic cell cycle	0.0613193	0.786091	CDK1, BTRC, ANAPC4, CDC20, UBE2C, PSMA7, PSMF1, PSMC6, PSMD14, PSMA6, PSMC3, PSMD10, PSMD1, PSMA3, PSMD2, FBXO5, PSMD5, UBE2D1, PSMD6, BUB3, UBE2E1	2705	21	0.56482
GOTERM_BP_FAT	GO:0000041	transition metal ion transport	0.0613193	0.786091	STEAP3, STEAP4, SLC39A13, SLC39A12, MFI2, SFXN3, SFXN4, HEPHL1, SFXN2, SFXN5, TRPM2, SLC11A1, ATP2C1, SLC39A9, SLC39A6, CP, STEAP2, SLC30A8, SLC30A9, SCARA5, CUTC	2705	21	0.56482
GOTERM_BP_FAT	GO:0010629	negative regulation of gene expression	0.0608404	0.786839	JDP2, THRB, ZNF639, CBX3, PDX1, CTNNB1, ZGPAT, TBPL2, EPC1, CLP1, EED, RARB, AKIRIN2, PTPRK, SATB1, SATB2, RBL1, ZHX1, PKIG, ZHX2, FOXN3, HHEX, HOXD8, PIAS4, TGIF1, CELF1, PRDM1, ST18, HMGB1, GCLC, SNX6, TFCP2L1, TH1L, BCL2L1, SOX6, LIN28B, TCF21, TRIM66, MEIS2, SKIL, RUNX2, TDRD1, HELLS, NKRF, DMBX1, IKZF1, KLF10, KLF11, LMCD1, SMYD1, SNW1, UBP1, FOXP1, SALL4, HDAC2, TRPS1, UBA3, JAZF1, FABP4, H…	2705	116	3.11996
GOTERM_BP_FAT	GO:0032989	cellular component morphogenesis	0.0627567	0.787251	ALS2, NRP2, CCKAR, NEURL, NRP1, ATL1, MYO7A, UCHL1, GJA1, GLI2, CXCL12, CTNNB1, CUL3, UNC5B, CXCR4, DYNC2H1, SPON2, TOP2B, TBPL1, CDH23, EGFR, C2CD3, NKX2-8, OTX2, KIF5C, EOMES, PRKCI, CHST3, STK4, ECT2, SLIT2, ARHGEF11, SLITRK2, SS18, MFN1, SLC26A6, SLITRK3, HIF1A, CLIC5, CNTN4, NEURL2, DST, IFT88, ADD1, KALRN, PARD3, CCK, AGFG1, PKHD1, TFCP2L1, CLU, BRSK2, ARPC4, SOX6, TTC8, EPHB3, CDH4, ITGB1,…	2705	93	2.50134
GOTERM_BP_FAT	GO:0001558	regulation of cell growth	0.0600429	0.787541	GDF2, NRP1, TSG101, PPARG, FGFRL1, TP63, NOV, AKT1, AGTR1, WISP2, WISP1, CD44, WISP3, HTRA1, CTGF, HTRA3, ITCH, NDUFS3, IP6K2, EBAG9, CGRRF1, NOL8, ESR2, ARHGEF11, INHBA, CD38, PLCE1, CTH, ADAM17, EXTL3, ENPP1, ABTB2, BDKRB1, GREM1, CDH4, TP53TG5, FAM107A, NDRG3, PTK2B, BCL6, ING1, IL7, IGF2, RNF6, CNTF, KAZALD1, OGFR, APBB2, IGFBP2	2705	49	1.31791
GOTERM_BP_FAT	GO:0044270	nitrogen compound catabolic process	0.0631414	0.787671	ALDH6A1, FHIT, ENPP1, ENPP3, UPP1, DPYS, PDE3B, UPP2, OLA1, MBD4, AMPD3, ADA, GCH1, BLVRA, MUTYH, ENTPD3, ERCC3, ENTPD1, OGG1, NT5E	2705	20	0.537924
GOTERM_BP_FAT	GO:0048015	phosphoinositide-mediated signaling	0.0608226	0.788458	CCKAR, DRD5, TACR1, AURKA, HCRTR2, TYMS, AGTR1, HRH1, NMUR1, P2RY1, TGM2, PIK3CA, MC3R, CCKBR, PIK3CB, PIK3C2A, NDC80, UBE2C, GRM5, PLCE1, RFC4, NPY, CA8, NMBR, HTR2B	2705	25	0.672405
GOTERM_BP_FAT	GO:0046627	negative regulation of insulin receptor signaling pathway	0.0607942	0.790022	GRB10, PTPRF, ENPP1, PTPN1, IRS1, GRB14, AHSG	2705	7	0.188273
GOTERM_BP_FAT	GO:0032881	regulation of polysaccharide metabolic process	0.0607942	0.790022	AKT1, IRS2, PPP1R3C, SORBS1, ENPP1, IGF2, IRS1	2705	7	0.188273
GOTERM_BP_FAT	GO:0045927	positive regulation of growth	0.0650974	0.794716	MYOD1, EXTL3, IKZF1, IL7, CREB1, TFCP2L1, NOL8, TGFBR2, IGF2, RAG2, CDH4, FOXS1, AKT1, CD38, CNTF, CHD7, GHRH, PTK2B, GHRL, ADAM17, GHSR, GPAM, TSHR	2705	23	0.618612
GOTERM_BP_FAT	GO:0045017	glycerolipid biosynthetic process	0.0650974	0.794716	CHKA, MOGAT2, PLD1, MOGAT1, PIGZ, IMPA1, PIK3C2A, PIGX, PGAP1, ABHD5, PIGU, ADNP, PIGT, PCK1, PEX7, PIGK, PLCE1, PIGH, CD81, DPM1, PCYT1A, PTDSS1, GPAM	2705	23	0.618612
GOTERM_BP_FAT	GO:0010942	positive regulation of cell death	0.0648098	0.794849	ITGB3BP, TGFB3, FOXO3, SMNDC1, CUL3, CUL2, MAP3K5, CUL5, HTRA2, TIAM2, CD44, FAS, RARB, PTPRF, FADD, STK4, STK3, CD38, TRIM35, TIAL1, JUN, RIPK2, KALRN, BCL2L1, RRM2B, STK17A, SCRIB, SRC, SERINC3, AHRR, TRAF6, FGD3, PLAGL2, TRAF3, CFLAR, MUC2, TM2D1, HTT, KLF10, CIDEA, BRCA2, ATM, TXNDC12, TNFSF10, EPHA7, RNF7, CSRNP3, HSPD1, BMP7, PDCD6, SST, DEDD, ZMAT3, PREX1, BNIP3, MLH1, TP63, PTEN, PRDX1, A…	2705	101	2.71651
GOTERM_BP_FAT	GO:0051603	proteolysis involved in cellular protein catabolic process	0.0654571	0.794956	BTRC, PPP2R5C, RNF217, CD2AP, CUL3, CUL2, G2E3, CUL5, ATG7, FBXO25, ITCH, AUP1, USP1, ANAPC4, SOCS6, UBE2J1, UBR1, MIB1, DCUN1D1, SEC61B, FBXO16, PSMA6, PIAS4, PSMA3, RNF25, FBXL5, RNF139, RAD18, FBXL4, RNF138, ASB2, FBXO15, TNFAIP3, NEURL2, ASB4, FBXL2, DERL1, UBE2V2, UBA5, UBE2QL1, PSMA7, UBAC1, ARIH2, FBXW4, HECTD2, STAMBPL1, HECTD3, FBXO5, RNF11, RNF168, FBXO41, FBXO3, UBE2D1, TRAF6, FBXO9, F…	2705	136	3.65788
GOTERM_BP_FAT	GO:0044242	cellular lipid catabolic process	0.0673065	0.797947	ACOX2, SGPL1, HACL1, PLD1, CPT2, ECHS1, DECR1, ADIPOQ, HADHA, CPT1A, PEX7, HADHB, ACOX3, ACOT8, PLCG1, SMPDL3A, JMJD7, FAAH, GALC, PLA2G4F, ANGPTL3, PLA2G4E	2705	22	0.591716
GOTERM_BP_FAT	GO:0019637	organophosphate metabolic process	0.0670007	0.797996	IMPA1, SGPP1, SGMS1, EPT1, PTEN, FDFT1, PIGK, AGPAT5, SMPDL3A, GATA6, PIGH, SYNJ2, PIK3CA, PTDSS1, IP6K2, PLD1, PIGZ, PIK3CB, PIK3C2A, PIGX, PGAP1, ADNP, PIGU, PIGT, SACM1L, PLCE1, CD81, GPAM, CLN8, CHKA, ABHD5, GPD1L, LPCAT1, SERINC1, PIKFYVE, PCSK9, PCYT1A, GK5, ANGPTL3, PPAP2B, GPD2, FIG4, SAMD8, PLCG1, JMJD7, DPM1, MBOAT2, PLA2G4F, PIP4K2A, PLA2G4E	2705	50	1.34481
GOTERM_BP_FAT	GO:0018130	heterocycle biosynthetic process	0.0667138	0.79814	MOCOS, PYCRL, ALDH18A1, PRTFDC1, PCBD1, NFS1, QDPR, UROS, ADA, GCH1, MTHFD1, GPHN, ADK, SLC25A38, SPR, TPH1, UROD, COX15	2705	18	0.484131
GOTERM_BP_FAT	GO:0042391	regulation of membrane potential	0.0752957	0.798552	CAV3, SRI, SCN1A, CCK, GCLC, TACR1, BNIP3, TAC1, BCL2L1, PRDX3, CLDN11, CACNB4, KCNJ11, MBP, KCNMB2, PPP3CB, CHRNA4, CHRNA1, EIF2B2, KCNQ1, NDUFS1, EIF2B4, EIF2B5, GJD2, KCNMA1, HTT, ADIPOQ, CNTF, PSEN1, JUN, CLDN1, MGEA5, GHRL, CHRND, CHRNG	2705	35	0.941366
GOTERM_MF_FAT	GO:0032561	guanyl ribonucleotide binding	0.0372122	0.79869	RHOJ, HRAS, SEPT2, ATL1, EIF5, HBS1L, GTPBP10, RHOV, PRKG1, CNGB3, RNGTT, ARHGAP5, RAB28, CLP1, ARL14, RALB, RAB23, GUCY1A2, TUBB6, RALA, RHOB, TUBB1, DOCK10, TUBA1A, EIF2B2, ARL5B, RAB20, TUBA1B, SAR1A, RHOH, RAP2B, RAB39B, SUCLG2, GTPBP5, SUCLG1, TPX2, OLA1, EEF2, ERAL1, GEM, CNGA1, ARL3, GNAL, RND3, MFN1, DNAJC27, RAB18, RRAS2, RAB5A, REM1, TUBA4A, RAB12, EEFSEC, SEPT6, RAB10, NKIRAS1, GPN1, R…	2571	91	2.44755
GOTERM_MF_FAT	GO:0019001	guanyl nucleotide binding	0.0372122	0.79869	RHOJ, HRAS, SEPT2, ATL1, EIF5, HBS1L, GTPBP10, RHOV, PRKG1, CNGB3, RNGTT, ARHGAP5, RAB28, CLP1, ARL14, RALB, RAB23, GUCY1A2, TUBB6, RALA, RHOB, TUBB1, DOCK10, TUBA1A, EIF2B2, ARL5B, RAB20, TUBA1B, SAR1A, RHOH, RAP2B, RAB39B, SUCLG2, GTPBP5, SUCLG1, TPX2, OLA1, EEF2, ERAL1, GEM, CNGA1, ARL3, GNAL, RND3, MFN1, DNAJC27, RAB18, RRAS2, RAB5A, REM1, TUBA4A, RAB12, EEFSEC, SEPT6, RAB10, NKIRAS1, GPN1, R…	2571	91	2.44755
GOTERM_BP_FAT	GO:0030098	lymphocyte differentiation	0.075074	0.798962	RAG1, JAG2, PRKDC, RAG2, TPD52, ITGB1, ADA, CTNNB1, CHD7, PPP3CB, BCL6, FAS, CD28, BLNK, RHOH, KLF6, IKZF1, THEMIS, FLT3, IL7, EOMES, FOXP1, NTRK1, SP3, ADAM17, HDAC9, NHEJ1, TSHR	2705	28	0.753093
GOTERM_BP_FAT	GO:0009060	aerobic respiration	0.0741844	0.799199	SDHA, DLST, MDH1B, UQCRC1, SUCLG2, UQCRH, SUCLG1, IDH3B, IDH1, CAT, PDHB, FH	2705	12	0.322754
GOTERM_BP_FAT	GO:0050885	neuromuscular process controlling balance	0.0741844	0.799199	KCNMA1, NBN, CLRN1, CLIC5, MYO7A, USH1C, PCDH15, NR4A3, CLN8, HMX3, CDH23, FOXS1	2705	12	0.322754
GOTERM_BP_FAT	GO:0043066	negative regulation of apoptosis	0.0757855	0.799334	XRCC5, HRAS, MAEA, WFS1, TGFB3, BNIP3, TP63, PRDX3, SGMS1, PTEN, AKT1, MAP3K7, G2E3, BAG1, ATG5, BAG3, PIK3CA, DNAJC5, CAT, FAS, MYC, API5, TERT, IHH, FGF4, DHCR24, EGFR, CDK1, SGK3, ROCK1, ESR1, PRKCI, ADNP, ESR2, EYA1, PSEN1, GHRL, ADAM17, RIPK2, AVEN, KCNH8, TNFAIP3, CLN8, FAIM2, ACVR1, TNFRSF6B, HMGB1, YWHAZ, GCLC, CLU, RAG1, NFKBIA, ASNS, BCL2L1, BDKRB2, ADA, RB1CC1, TGM2, BCL6, FAIM, THBS1,…	2705	83	2.23238
GOTERM_BP_FAT	GO:0003002	regionalization	0.074845	0.799343	EVX1, TBX20, HOXD13, TP63, ZEB2, GLI2, GLI3, HOXD10, CTNNB1, HOXD11, GATA4, DYNC2H1, RAB23, MSGN1, ARC, GSC, LDB1, CYP26A1, MIB1, ACVR2A, HHEX, HOXD8, PSEN1, MNX1, TGIF1, RIPPLY2, IFT88, TBX18, TSHZ1, BMPR2, PRKDC, GREM1, HOXA1, SF3B1, HOXA3, HOXA4, HOXA10, MAFB, HTT, ATM, MEOX2, IFT172, IFT52, RBPJ, WNT7A, CHRD, POFUT1, TCF15, BMPR1A	2705	49	1.31791
GOTERM_BP_FAT	GO:0016481	negative regulation of transcription	0.0667134	0.799723	JDP2, THRB, ZNF639, CBX3, PDX1, CTNNB1, ZGPAT, TBPL2, EPC1, EED, RARB, AKIRIN2, PTPRK, SATB1, SATB2, RBL1, ZHX1, PKIG, ZHX2, FOXN3, HHEX, HOXD8, PIAS4, TGIF1, ST18, PRDM1, HMGB1, GCLC, SNX6, TFCP2L1, TH1L, SOX6, TCF21, TRIM66, MEIS2, SKIL, RUNX2, HELLS, DMBX1, NKRF, IKZF1, KLF10, KLF11, LMCD1, SMYD1, SNW1, UBP1, FOXP1, SALL4, HDAC2, TRPS1, UBA3, JAZF1, FABP4, HDAC9, RBPJ, E2F1, RSF1, ARID4A, TSG1…	2705	106	2.851
GOTERM_BP_FAT	GO:0010608	posttranscriptional regulation of gene expression	0.0766056	0.800177	SRP14, CPEB2, IMPACT, DICER1, EIF5, SYNCRIP, EIF2A, AURKA, PTEN, AKT1, CLP1, HRSP12, PUM2, EIF2B2, EIF2B3, EIF2B4, DNAJC1, SAMD4A, EIF2B5, ZCCHC11, CCDC88C, PPARGC1A, EIF4G1, EIF2S1, EIF4A2, CELF1, RBM38, EEFSEC, EIF5A2, EIF2AK3, EIF2AK4, EIF4E3, NAPG, MKNK1, PRKDC, GIPC1, MTIF3, LIN28B, SLC11A1, A1CF, PTK2B, EIF3H, KRT7, EIF3E, SEPSECS, THBS1, CD28, IL6, DDX1, DIO2, HSPD1, EIF4E2	2705	52	1.3986
GOTERM_BP_FAT	GO:0045786	negative regulation of cell cycle	0.0731459	0.800206	EGFR, PTPRK, GMNN, TTK, CDK6, INHA, PDCD4, LATS2, SCRIB, ATM, INHBA, TRIM35, PSMG2, HDAC2, MYO16, RHOB, DGKZ, BCL6, PPP1R13B, CDK5RAP1, BMP7, APBB2, TERF1	2705	23	0.618612
GOTERM_BP_FAT	GO:0022904	respiratory electron transport chain	0.0741343	0.800395	NDUFA4, NDUFB3, NDUFB5, UQCRC1, NDUFA8, NDUFB9, NDUFAF1, NDUFA1, PPARGC1A, NDUFB1, SLC25A12, SDHA, NDUFS6, SLC25A13, UQCRH, NDUFV2, NDUFS3, NDUFS1, COX15	2705	19	0.511027
GOTERM_BP_FAT	GO:0007268	synaptic transmission	0.0747685	0.800409	ALS2, SLC6A1, KCNIP2, CTNNB1, MBP, KCNQ5, SLC1A2, KCNQ3, SNPH, CHRNA4, CHRNA1, KCNQ2, TAAR5, USP14, CHAT, HTR1E, GJD2, GABRG1, KCNMA1, MYO6, GPR176, PTPRF, NPBWR1, MYLK2, PDYN, NTSR1, GABRR2, GRM5, GABRR1, PSEN1, COLQ, HTR7, GRM7, AKAP5, GHRL, SDCBP, CLN8, RAD21L1, OXT, DRD5, OPRK1, TH, TAC1, CACNB2, OXTR, GIPC1, CACNB4, HCRTR2, HRH1, GAD2, HRH3, PPP3CB, PRIMA1, GAD1, NOVA1, DTNA, COL4A4, GABRA2,…	2705	71	1.90963
GOTERM_BP_FAT	GO:0051259	protein oligomerization	0.0729611	0.800806	HRAS, SLC6A1, ATL1, LNX2, DPYS, GJA1, TP63, CDH2, PDSS1, PDSS2, GCH1, CTNNB1, C1QTNF7, MTMR2, NOD1, AQP11, ALOX5AP, GOPC, CASP8, TGM2, TGM3, ACOT13, ANGPT1, CAT, SKIL, FAS, TERF1, PCBD1, CCDC88C, YWHAB, PFKP, COLEC12, FADD, DECR1, ADIPOQ, IRS1, C10ORF2, CTH, CNTF, UQCRH, RRM2, RRM1, EIF2AK3, SCARA5	2705	44	1.18343
GOTERM_BP_FAT	GO:0009953	dorsal/ventral pattern formation	0.0764361	0.800813	GSC, EVX1, TBX20, GLI2, GLI3, CTNNB1, HOXD11, PSEN1, IFT172, DYNC2H1, MNX1, RAB23, TGIF1, IFT52, WNT7A, CHRD, IFT88, BMPR1A	2705	18	0.484131
GOTERM_BP_FAT	GO:0043069	negative regulation of programmed cell death	0.0771279	0.80108	XRCC5, HRAS, MAEA, WFS1, TGFB3, BNIP3, TP63, PRDX3, SGMS1, PTEN, AKT1, MAP3K7, G2E3, BAG1, ATG5, BAG3, PIK3CA, DNAJC5, CAT, FAS, MYC, API5, TERT, IHH, FGF4, DHCR24, EGFR, CDK1, SGK3, ROCK1, ESR1, PRKCI, ADNP, ESR2, EYA1, PSEN1, GHRL, ADAM17, RIPK2, AVEN, KCNH8, TNFAIP3, CLN8, FAIM2, ACVR1, TNFRSF6B, HMGB1, YWHAZ, GCLC, CLU, RAG1, NFKBIA, ASNS, BCL2L1, BDKRB2, ADA, RB1CC1, TGM2, BCL6, FAIM, THBS1,…	2705	84	2.25928
GOTERM_BP_FAT	GO:0034440	lipid oxidation	0.0736597	0.801106	ACOX2, HACL1, CPT2, ECHS1, DECR1, ADIPOQ, PPARGC1A, CPT1A, HADHA, PEX7, HADHB, ACOX3, ACOT8	2705	13	0.34965
GOTERM_BP_FAT	GO:0019395	fatty acid oxidation	0.0736597	0.801106	ACOX2, HACL1, CPT2, ECHS1, DECR1, ADIPOQ, PPARGC1A, CPT1A, HADHA, PEX7, HADHB, ACOX3, ACOT8	2705	13	0.34965
GOTERM_BP_FAT	GO:0030072	peptide hormone secretion	0.0736597	0.801106	CYB5R4, IL6, HTT, PDX1, GAL, FKBP1B, GHRH, GHRL, RAPGEF4, MAFA, SLC30A8, GHSR, EIF2AK3	2705	13	0.34965
GOTERM_BP_FAT	GO:0002440	production of molecular mediator of immune response	0.0741202	0.801756	POLL, TRAF3IP2, SLC11A1, NBN, SWAP70, MLH1, PRKDC, FAS, HSPD1, RAG2, FOXP1	2705	11	0.295858
GOTERM_BP_FAT	GO:0051048	negative regulation of secretion	0.0684165	0.801844	FAM3D, OXT, CIDEA, IGF2, INHA, DPH3, TRH, KCNJ11, ADIPOQ, ADA, ACVR1C, INHBA, HRH3, GRM7, GHRL, GHSR, KCNQ1	2705	17	0.457235
GOTERM_BP_FAT	GO:0030163	protein catabolic process	0.072877	0.801871	BTRC, PPP2R5C, RNF217, CD2AP, CUL3, CUL2, G2E3, CUL5, ATG7, FBXO25, ITCH, AUP1, USP1, ANAPC4, UBE2J1, SOCS6, UBR1, MIB1, DCUN1D1, SEC61B, FBXO16, PSMA6, PIAS4, PSMA3, RNF25, FBXL5, RNF139, RNF138, RAD18, FBXL4, YME1L1, ASB2, FBXO15, TNFAIP3, NEURL2, ASB4, FBXL2, DERL1, UBE2V2, UBA5, UBE2QL1, PSMA7, UBAC1, ARIH2, FBXW4, HECTD2, STAMBPL1, HECTD3, FBXO5, RNF11, RNF168, FBXO41, FBXO3, UBE2D1, TRAF6, …	2705	140	3.76547
GOTERM_BP_FAT	GO:0007005	mitochondrion organization	0.072369	0.802456	NDUFAF4, YWHAZ, GRPEL1, CCK, GGCT, MTX2, CLU, TIMM10, BNIP3, MPV17, RRM2B, BCL2L1, MIPEP, PRDX3, AKT1, HTRA2, CASP7, GFM1, TIMM9, SYNJ2, MYC, TOMM34, C6ORF168, HSP90AA1, AIFM2, HTT, TMEM70, BCS1L, PPARGC1A, C10ORF2, TRNT1, PPIF, MFN1, LETM1, JUN, CLN8	2705	36	0.968263
GOTERM_BP_FAT	GO:0001838	embryonic epithelial tube formation	0.0727158	0.802588	RET, ZEB2, FZD3, PAX3, FZD6, MAP3K7, MIB1, CASP8, IFT172, TGIF1, IFT52, TRAF6, IPMK, HECTD1	2705	14	0.376547
GOTERM_BP_FAT	GO:0021915	neural tube development	0.0718354	0.802933	C2CD3, GSC, ZEB2, FZD3, PAX3, GLI2, GLI3, FZD6, MAP3K7, MIB1, PSEN1, IFT172, CASP8, MNX1, TGIF1, IFT52, TRAF6, IPMK, CHRD, HECTD1	2705	20	0.537924
GOTERM_BP_FAT	GO:0051437	positive regulation of ubiquitin-protein ligase activity during mitotic cell cycle	0.0718354	0.802933	CDK1, BTRC, ANAPC4, CDC20, UBE2C, PSMA7, PSMF1, PSMC6, PSMD14, PSMA6, PSMC3, PSMD10, PSMD1, PSMA3, PSMD2, FBXO5, PSMD5, UBE2D1, PSMD6, UBE2E1	2705	20	0.537924
GOTERM_BP_FAT	GO:0003001	generation of a signal involved in cell-cell signaling	0.0705755	0.803011	CYB5R4, CGA, YWHAZ, RAD21L1, GIPC1, CACNB4, PDX1, FKBP1B, HRH3, SNPH, RAPGEF4, SLC30A8, IL6, MYO6, HTT, NLGN1, GAL, PSEN1, GHRH, GHRL, MAFA, GHSR, LRP2, EIF2AK3, WNT7A	2705	24	0.645508
GOTERM_BP_FAT	GO:0046676	negative regulation of insulin secretion	0.0723101	0.80365	FAM3D, GHRL, GHSR, KCNJ11, KCNQ1, ACVR1C	2705	6	0.161377
GOTERM_BP_FAT	GO:0010833	telomere maintenance via telomere lengthening	0.0723101	0.80365	TNKS1BP1, RFC1, MRE11A, TERT, TERF1, PINX1	2705	6	0.161377
GOTERM_BP_FAT	GO:0048199	vesicle targeting, to, from or within Golgi	0.0723101	0.80365	ARFGAP1, COPB2, GBF1, COPB1, TMED10, COPG	2705	6	0.161377
GOTERM_BP_FAT	GO:0002792	negative regulation of peptide secretion	0.0723101	0.80365	FAM3D, GHRL, GHSR, KCNJ11, KCNQ1, ACVR1C	2705	6	0.161377
GOTERM_BP_FAT	GO:0031589	cell-substrate adhesion	0.0704215	0.803791	EPDR1, ITGB5, CUZD1, ITGB1, CTNNB1, COL17A1, SORBS1, CD44, CTGF, PTK2B, ITGB6, ANGPTL3, PTPRK, COL13A1, NID2, ECM2, RAPH1, MUC4, LYVE1, ITGA6, SNED1, LAMA5, FBLN5, ITGB1BP1, ITGA8, TESK2, SGCE	2705	27	0.726197
GOTERM_BP_FAT	GO:0006071	glycerol metabolic process	0.0711274	0.804097	GPD2, GPD1L, COQ3, MOGAT2, MOGAT1, GOT1, GK5, ANGPTL3, PCK1	2705	9	0.242066
GOTERM_BP_FAT	GO:0046356	acetyl-CoA catabolic process	0.0711274	0.804097	SDHA, DLST, MDH1B, SUCLG2, SUCLG1, IDH3B, IDH1, PDHB, FH	2705	9	0.242066
GOTERM_BP_FAT	GO:0006099	tricarboxylic acid cycle	0.0711274	0.804097	SDHA, DLST, MDH1B, SUCLG2, SUCLG1, IDH3B, IDH1, PDHB, FH	2705	9	0.242066
GOTERM_BP_FAT	GO:0070647	protein modification by small protein conjugation or removal	0.0701827	0.804176	SUPT3H, COPS5, TSG101, UCHL1, RNF217, UBE2V2, UBE3C, AKT1, SUMO1, G2E3, FBXO25, USP12, RNF11, RNF168, ITCH, FBXO3, UBE2D1, TRAF6, USP33, FBXO9, MYSM1, TRIP12, VCPIP1, HECTD1, UBE2A, USP1, UBOX5, UBE2C, CTR9, MIB1, PSMD14, RNF7, PIAS4, WDSUB1, ATXN7, UBA3, FBXL5, DDB2, SIAH2, PAF1, UBE2E1	2705	41	1.10274
GOTERM_BP_FAT	GO:0007267	cell-cell signaling	0.0794435	0.804209	ALS2, CGA, SLC6A1, PGF, GDF5, FGF12, PDX1, VIPR2, HOXD11, CTNNB1, GATA4, CHRNA4, RAPGEF4, WNT6, CHRNA1, CHAT, HTR1E, GJD2, PTPRJ, MYO6, PTPRF, MYLK2, NTSR1, PDYN, GABRR2, TNFAIP6, GRB10, GABRR1, COLQ, SSTR1, HTR7, AKAP5, SDCBP, TFAP2C, EIF2AK3, WNT5A, RAD21L1, PANX1, DRD5, CACNB2, MME, GIPC1, CACNB4, POMC, GREM1, TRH, HCRTR2, ECE2, GAD2, ADRA2C, SLC30A8, PRIMA1, GAD1, NOVA1, GABRA2, HTT, KLF10, K…	2705	135	3.63098
GOTERM_BP_FAT	GO:0030534	adult behavior	0.0788287	0.804295	DMBX1, KCNMA1, SNCG, SCN1A, UCHL1, CACNB4, NR4A3, TRH, NTSR1, HOXD10, EPHA4, SLC1A2, CHD7, NPY, HTRA2, GRM7, CHRNA4, GHRL, GHSR, ASIP, TSHR, CLN8, CHAT, CDH23	2705	24	0.645508
GOTERM_BP_FAT	GO:0050801	ion homeostasis	0.071816	0.80432	SLC9A9, CCKAR, JPH2, WFS1, TACR1, BNIP3, PRDX3, KCNJ11, CXCL12, MBP, CKB, AGTR1, CUL5, AQP11, CXCR4, CHRNA4, CHRNA1, EIF2B2, XCR1, MYC, JPH1, KCNQ1, CUTC, NDUFS1, EIF2B4, EIF2B5, GJD2, IBTK, KCNMA1, CCKBR, PIK3CB, MFI2, STIM2, ATP6V1H, SLC34A2, CCR8, CD38, PLCE1, PSEN1, CCR4, ATP2C1, GHRH, JUN, F2, CLDN1, MGEA5, GHRL, GPR12, CLDN16, SRI, CAV3, SCN1A, GCLC, CCK, ENPP1, DRD5, OXT, TRHR, GPR6, OXTR,…	2705	95	2.55514
GOTERM_BP_FAT	GO:0003006	reproductive developmental process	0.0791728	0.804405	CGA, NEURL, FGF9, LEPR, ZFP42, JAG2, TGFB3, HOXD13, TP63, OSGIN2, FOXO3, CXCL12, INSRR, AKT1, HOOK1, OSR1, CXCR4, SRD5A1, ANGPT1, EIF2B2, EIF2B4, TBPL1, EIF2B5, DHCR24, INHA, DMRTB1, ACVR2A, INHBA, CCND1, SDC1, MAST2, SPAG6, NCOA4, GHRL, CELF1, ACVR1, RBP4, RNF17, AGFG1, TDRD6, PRKDC, BCL2L1, NR2C2, AHSG, TCF21, CHD7, HSPA2, CEP57, PTK2B, IDH1, FBXO5, RQCD1, LHX8, TDRD1, TAF4, MSH4, ALMS1, BRCA2,…	2705	63	1.69446
GOTERM_BP_FAT	GO:0032269	negative regulation of cellular protein metabolic process	0.0814452	0.804612	SRP14, GCLC, MASP1, ENPP1, BDKRB1, GIPC1, BDKRB2, PSMA7, PSMF1, ATG5, EIF3E, PSMD1, PSMD2, RAB23, FBXO5, PSMD5, UBE2D1, PSMD6, THBS1, EIF2B3, BUB3, DNAJC1, EIF2B4, EIF2B5, IBTK, PTPN3, ANAPC4, YWHAB, IGF2, CDC20, SERPING1, UBE2C, PSMD14, PSMC6, PSMA6, PSEN1, PSMC3, JUN, PSMD10, PSMA3, MGEA5, CLN8, EIF2AK3, EIF2AK4, UBE2E1	2705	45	1.21033
GOTERM_BP_FAT	GO:0016477	cell migration	0.0798632	0.804635	NRP2, FGF19, CTHRC1, CCKAR, NRP1, CUZD1, ZEB2, PAX3, PRKG1, CXCL12, PTEN, CD2AP, PEX7, DAB1, CD44, CTGF, PEX2, CXCR4, TOP2B, SGPL1, PTPRK, RET, SATB2, ROCK1, ARHGEF7, ARID5B, ESR2, SIX4, SLIT2, HIF1A, TNS1, PSEN1, CCR4, ITGB1BP1, AAMP, IL12A, SDCBP, ADAM17, ACVR1, CCK, FUT8, ABI2, PRKDC, GIPC1, CDH2, ITGB1, SCRIB, SRC, PTK2B, DNER, LHX6, CLASP2, THBS1, PPAP2B, DCLK1, SCG2, IL6, FLT1, PARP9, ITGA6…	2705	66	1.77515
GOTERM_BP_FAT	GO:0009166	nucleotide catabolic process	0.0700188	0.804917	ENPP1, ENPP3, UPP1, PDE3B, UPP2, OLA1, MBD4, AMPD3, ADA, GCH1, MUTYH, ENTPD3, ERCC3, OGG1, ENTPD1, NT5E	2705	16	0.430339
GOTERM_BP_FAT	GO:0046486	glycerolipid metabolic process	0.0821584	0.804932	CAV3, CHKA, IMPA1, ABHD5, PTEN, PEX7, PIGK, PIGH, SERINC1, PIKFYVE, PIK3CA, SYNJ2, PCSK9, PCYT1A, CAT, PTDSS1, NR1H3, IP6K2, MOGAT2, MOGAT1, PLD1, PIGZ, PIGX, PIK3C2A, PIK3CB, PGAP1, PIGU, ADNP, ALMS1, PIGT, PNPLA2, FIG4, SIRT1, PCK1, SACM1L, PLCE1, JMJD7, CD81, DPM1, PIP4K2A, GPAM	2705	41	1.10274
GOTERM_BP_FAT	GO:0009890	negative regulation of biosynthetic process	0.0697046	0.804952	FGF19, SRP14, JDP2, THRB, TGFB3, ZNF639, CBX3, PDX1, CTNNB1, EPC1, ZGPAT, TBPL2, EED, RARB, EIF2B3, AKIRIN2, EIF2B4, EIF2B5, PTPRK, SATB1, SATB2, RBL1, PKIG, ZHX1, ZHX2, FOXN3, HHEX, HOXD8, PIAS4, TGIF1, PRDM1, ST18, EIF2AK3, EIF2AK4, HMGB1, GCLC, ENPP1, SNX6, TFCP2L1, TH1L, SOX6, TCF21, TRIM66, MEIS2, EIF3E, SKIL, RUNX2, HELLS, NKRF, DMBX1, IKZF1, KLF10, KLF11, LMCD1, BRCA2, SMYD1, SNW1, ATR, UB…	2705	130	3.4965
GOTERM_BP_FAT	GO:0055001	muscle cell development	0.0787188	0.805174	ALS2, CAV3, ACTC1, CACNB2, MYOZ1, CACNB4, CAPN3, ITGB1, GPHN, SDC1, ATG5, DNER, PPP3CB, OBSL1, NEURL2, CHRNA1, CHAT	2705	17	0.457235
GOTERM_BP_FAT	GO:0010038	response to metal ion	0.0717109	0.805315	D2HGDH, IMPA1, SLC6A1, BCL2L1, KCNIP2, PTEN, KCNMB2, CTNNB1, GSS, TNFRSF11B, AHRR, PTK2B, NDRG1, THBS1, KCNMA1, EGFR, TRPC1, HTT, GGH, MTL5, GRIA3, CAPN3, SOD3, SLC25A12, MNAT1, CCND1, SDC1, NPC1, SLC25A13, TFRC, ANXA11, CYBRD1, IGFBP2, PDCD6, LCT	2705	34	0.91447
GOTERM_BP_FAT	GO:0009108	coenzyme biosynthetic process	0.0813005	0.805319	ME1, NMNAT3, MOCOS, DLST, KYNU, GCLC, NFS1, PDSS1, PDSS2, PDHB, GCH1, COQ6, GSS, MTHFD1, MTHFD2, COQ3, GPHN, PANK2, PANK1, NAPRT1	2705	20	0.537924
GOTERM_BP_FAT	GO:0006839	mitochondrial transport	0.0813005	0.805319	C6ORF168, GRPEL1, YWHAZ, CPT2, HSP90AA1, HTT, MTX2, TIMM10, BNIP3, BCL2L1, MIPEP, SLC25A12, TRNT1, PPIF, SLC25A20, KIAA1279, SLC25A13, PSEN1, TIMM9, TOMM34	2705	20	0.537924
GOTERM_BP_FAT	GO:0030384	phosphoinositide metabolic process	0.0785124	0.805649	PIGZ, IMPA1, PIK3CB, PIK3C2A, PIGX, PGAP1, PIGU, ADNP, PIGT, FIG4, PTEN, SACM1L, PIGK, PIGH, CD81, PIKFYVE, DPM1, PIK3CA, SYNJ2, PIP4K2A, IP6K2	2705	21	0.56482
GOTERM_BP_FAT	GO:0051351	positive regulation of ligase activity	0.0785124	0.805649	CDK1, BTRC, ANAPC4, CDC20, UBE2C, PSMA7, PSMF1, PSMC6, PSMD14, PSMA6, PSMC3, PSMD10, PSMD1, PSMA3, PSMD2, FBXO5, PSMD5, UBE2D1, PSMD6, NHEJ1, UBE2E1	2705	21	0.56482
GOTERM_BP_FAT	GO:0051051	negative regulation of transport	0.0820403	0.805741	FAM3D, ENPP1, OXT, NFKBIA, ARF6, DPH3, TRH, MXI1, PTEN, KCNJ11, ADA, ACVR1C, AKT1, PACSIN3, HRH3, GOPC, THBS1, ARL6IP5, KCNQ1, NR1H3, IRS2, PKIG, YWHAB, STIM2, CIDEA, IGF2, INHA, TACC3, ADIPOQ, INHBA, GRB10, GRM7, GHRL, FAF1, GHSR	2705	35	0.941366
GOTERM_BP_FAT	GO:0006875	cellular metal ion homeostasis	0.0696496	0.806219	CCKAR, JPH2, WFS1, TACR1, CXCL12, AGTR1, CUL5, CXCR4, XCR1, JPH1, KCNMA1, IBTK, CCKBR, PIK3CB, STIM2, CD38, CCR8, PLCE1, PSEN1, GHRH, ATP2C1, CCR4, F2, GHRL, GPR12, CAV3, CLDN16, OXT, DRD5, TRHR, GPR6, TAC1, OXTR, BDKRB1, BDKRB2, CACNB4, FKBP1B, ANXA7, SLC11A1, HRH3, PTK2B, TGM2, TRPC1, TRPC6, OPRL1, EPHX2, MTL5, FZD2, PLN	2705	49	1.31791
GOTERM_BP_FAT	GO:0060548	negative regulation of cell death	0.0812106	0.806253	XRCC5, HRAS, MAEA, WFS1, TGFB3, BNIP3, TP63, PRDX3, SGMS1, PTEN, AKT1, MAP3K7, G2E3, BAG1, ATG5, BAG3, PIK3CA, DNAJC5, CAT, FAS, MYC, API5, TERT, IHH, FGF4, DHCR24, EGFR, CDK1, SGK3, ROCK1, ESR1, PRKCI, ADNP, ESR2, EYA1, PSEN1, GHRL, ADAM17, RIPK2, AVEN, KCNH8, TNFAIP3, CLN8, FAIM2, ACVR1, TNFRSF6B, HMGB1, YWHAZ, GCLC, CLU, RAG1, NFKBIA, ASNS, BCL2L1, BDKRB2, ADA, RB1CC1, TGM2, BCL6, FAIM, THBS1,…	2705	84	2.25928
GOTERM_BP_FAT	GO:0051260	protein homooligomerization	0.0811297	0.807228	SLC6A1, ATL1, LNX2, TP63, DPYS, GCH1, C1QTNF7, AQP11, ALOX5AP, GOPC, TGM2, ACOT13, ANGPT1, SKIL, FAS, TERF1, CCDC88C, PCBD1, PFKP, COLEC12, DECR1, ADIPOQ, C10ORF2, CTH, EIF2AK3, SCARA5	2705	26	0.699301
GOTERM_BP_FAT	GO:0007219	Notch signaling pathway	0.0809527	0.807813	DTX4, CNTN6, MAML2, JAG2, TP63, MIB1, PSEN1, HEY1, DLL4, DNER, HEY2, WDR12, ADAM17, RBPJ, POFUT1, SEL1L	2705	16	0.430339
GOTERM_BP_FAT	GO:0009755	hormone-mediated signaling	0.0809527	0.807813	ADCY3, ADCY8, ADCY5, CUZD1, GNG12, TRH, LATS2, GCG, PRKAR2A, GHRL, GNB4, GNG2, KDM3A, PRKACB, GHSR, ASIP	2705	16	0.430339
GOTERM_BP_FAT	GO:0051436	negative regulation of ubiquitin-protein ligase activity during mitotic cell cycle	0.0841496	0.809058	ANAPC4, CDC20, UBE2C, PSMA7, PSMF1, PSMC6, PSMD14, PSMA6, PSMC3, PSMD10, PSMD1, PSMA3, PSMD2, FBXO5, PSMD5, UBE2D1, PSMD6, BUB3, UBE2E1	2705	19	0.511027
GOTERM_BP_FAT	GO:0031145	anaphase-promoting complex-dependent proteasomal ubiquitin-dependent protein catabolic process	0.0841496	0.809058	CDK1, ANAPC4, CDC20, UBE2C, PSMA7, PSMF1, PSMC6, PSMD14, PSMA6, PSMC3, PSMD10, PSMD1, PSMA3, PSMD2, PSMD5, UBE2D1, PSMD6, BUB3, UBE2E1	2705	19	0.511027
GOTERM_BP_FAT	GO:0043086	negative regulation of catalytic activity	0.0846627	0.809809	ADCY3, OPRM1, ADCY8, ADCY5, LEPR, PPARG, MBIP, PRDX3, PDCD4, LATS2, AKT1, ZGPAT, GALR1, PAK2, PSMD1, PSMD2, PSMD5, SPRED1, PSMD6, CDK5RAP1, DHCR24, ANAPC4, PKIG, UBE2C, GNAL, CHRM5, CHRM4, PSMA6, PSEN1, GRM7, PSMA3, ZFYVE28, CLN8, GADD45A, CAV3, SNX6, DRD5, OPRK1, RAG1, PSMA7, FKBP1B, TRIB1, PSMF1, HRH3, ARG2, FBXO5, PCSK9, UBE2D1, ANGPTL3, BUB3, TERF1, OPRL1, IL7, PIF1, CDC20, IGF2, SIRT1, SH3BP…	2705	66	1.77515
GOTERM_BP_FAT	GO:0007164	establishment of tissue polarity	0.0854172	0.810243	TP63, FZD3, FZD2, FZD5, FZD6	2705	5	0.134481
GOTERM_BP_FAT	GO:0008343	adult feeding behavior	0.0854172	0.810243	DMBX1, NPY, GHRL, GHSR, ASIP	2705	5	0.134481
GOTERM_BP_FAT	GO:0035148	tube lumen formation	0.085098	0.810252	RET, ZEB2, FZD3, PAX3, FZD6, MAP3K7, MIB1, CASP8, IFT172, TGIF1, IFT52, TRAF6, IPMK, HECTD1	2705	14	0.376547
GOTERM_BP_FAT	GO:0006811	ion transport	0.0841473	0.810309	CALHM1, SLC8A3, SLC9A9, KCNC1, SLC22A16, SLC22A18, ATP1B3, SCN3A, GABRB1, ATP1B4, CNGB3, MARCO, SLC25A20, KCNK9, CHRNA9, AQP11, SLC25A22, CHRNA4, MCOLN1, CHRNA1, CUTC, SLC4A3, SLC4A5, GRID1, CHRNA2, CLNS1A, IBTK, SLC12A8, SLCO4A1, TRPA1, MFI2, STIM2, PKD2L1, CNGA1, SLC34A2, GABRR2, GABRR1, KCNT1, ATP2C1, F2, SRI, SCN1A, PANX1, ENPP1, ENPP3, SLC38A6, SFXN3, CACNB2, SFXN4, SLC38A11, CACNB4, KIAA191…	2705	170	4.57235
GOTERM_BP_FAT	GO:0001704	formation of primary germ layer	0.0868773	0.810908	TWSG1, HTT, EOMES, BMPR2, NR4A3, SLIT2, CTNNB1, EYA2, BMP7, CHRD, EXT2, BMPR1A, ACVR1	2705	13	0.34965
GOTERM_BP_FAT	GO:0001841	neural tube formation	0.0868773	0.810908	ZEB2, FZD3, PAX3, FZD6, MAP3K7, MIB1, CASP8, IFT172, TGIF1, IFT52, TRAF6, IPMK, HECTD1	2705	13	0.34965
GOTERM_BP_FAT	GO:0045892	negative regulation of transcription, DNA-dependent	0.0840571	0.811219	E2F1, JDP2, RSF1, ARID4A, E2F6, TSG101, PPARG, TBX20, SPI1, ZNF639, TP63, CBX3, PDX1, DMAP1, ZEB1, PAX3, GLI2, CBFA2T2, CTNNB1, ZGPAT, EPC1, TBPL2, HEY1, ZNF148, HEY2, RARB, SATB1, SATB2, GSC, SLA2, LDB1, ARID5B, RBL1, ZHX1, PKIG, ZHX2, FOXN3, MXD4, HHEX, HOXD8, NCOA2, PIAS4, TGIF1, ZFPM2, PRDM1, ST18, LCOR, ZFP161, HMGB1, MTDH, TFCP2L1, GLIS1, HAT1, SOX6, TCF21, TRIM66, MEIS2, CIR1, BCL6, SKIL, …	2705	83	2.23238
GOTERM_BP_FAT	GO:0000902	cell morphogenesis	0.0840571	0.811219	ALS2, NRP2, CCKAR, NRP1, ATL1, MYO7A, UCHL1, GJA1, GLI2, CXCL12, CTNNB1, CUL3, UNC5B, CXCR4, DYNC2H1, SPON2, TOP2B, CDH23, EGFR, C2CD3, NKX2-8, OTX2, KIF5C, EOMES, PRKCI, CHST3, STK4, ECT2, SLIT2, ARHGEF11, SLITRK2, SS18, SLC26A6, SLITRK3, HIF1A, CLIC5, CNTN4, DST, IFT88, ADD1, KALRN, PARD3, CCK, PKHD1, TFCP2L1, CLU, BRSK2, ARPC4, SOX6, TTC8, EPHB3, CDH4, SCRIB, HOXA1, EZR, LAMB2, NUMB, BCL6, CLA…	2705	83	2.23238
GOTERM_MF_FAT	GO:0030674	protein binding, bridging	0.0406045	0.811867	MMS19, ABI2, ARPC4, ITSN2, CLNK, SKAP2, SRC, SLA, SH2D1A, SORBS1, ARHGAP1, STAM, GOLGA5, PAG1, BLNK, FLRT2, CNKSR1, SLA2, SH2D2A, PSMC6, GRB10, COL14A1, COL1A2, CHN1, CHN2, GRB14, SH3BP2	2571	27	0.726197
GOTERM_BP_FAT	GO:0006644	phospholipid metabolic process	0.086834	0.811965	CHKA, IMPA1, SGPP1, ABHD5, EPT1, SGMS1, PTEN, FDFT1, PIGK, AGPAT5, LPCAT1, GATA6, SMPDL3A, SERINC1, PIGH, PIKFYVE, PIK3CA, PCSK9, SYNJ2, PCYT1A, PTDSS1, ANGPTL3, PPAP2B, IP6K2, PLD1, PIGZ, PIGX, PIK3C2A, PIK3CB, PGAP1, PIGU, ADNP, PIGT, FIG4, SACM1L, SAMD8, PLCE1, PLCG1, JMJD7, CD81, DPM1, MBOAT2, PLA2G4F, PIP4K2A, GPAM, CLN8, PLA2G4E	2705	47	1.26412
GOTERM_BP_FAT	GO:0010604	positive regulation of macromolecule metabolic process	0.0902763	0.81277	MMS19, MYOD1, HRAS, GDF2, THRB, WFS1, BTRC, TGFB3, TTK, HOXD13, PDX1, FOXO3, HOXD10, CTNNB1, EPC1, AGTR1, GATA2, BRPF1, GATA5, PACSIN3, GATA6, ATG7, GATA4, ABRA, RARB, ITCH, AKIRIN2, SAMD4A, EIF2B5, IRS2, SATB2, MYO6, PCBD1, ANAPC4, ARID1B, SIX4, MECOM, PPARGC1A, IRS1, AHR, TNKS2, HHEX, HIF1A, PIAS4, PSMA6, JUN, MED17, F2, PSMA3, TFAP2B, VGLL2, PRDM1, NFE2L2, SMARCA1, GCLC, CYTL1, BMPR2, NFKBIA, …	2705	188	5.05648
GOTERM_BP_FAT	GO:0006351	transcription, DNA-dependent	0.0899834	0.812878	TAF1B, CCNT2, GTF3A, RSF1, COPS5, THRB, ARID4A, ELF5, POU6F2, HOXD13, MED23, MKI67IP, PAX3, TMF1, FUBP1, TBPL2, HSF2, RTF1, GATA4, MYC, TBPL1, PHRF1, CCNK, GMEB2, TAF4B, NKX2-8, ESR1, HNF4G, PPARGC1A, C10ORF2, AHR, GTF2H1, ADRM1, HIF1A, MED17, NCOA6, NFE2L2, LCOR, MYNN, SUPT3H, NMI, LCORL, POLR2L, POLR2I, BMPR2, NFYA, ERCC6, ECD, GTF3C6, ETV1, TCEA1, TCEA2, SKIL, ERCC3, GTF3C3, TAF2, TAF4, TAF5, …	2705	69	1.85584
GOTERM_BP_FAT	GO:0032774	RNA biosynthetic process	0.0868021	0.813068	TAF1B, CCNT2, GTF3A, RSF1, COPS5, THRB, ARID4A, ELF5, POU6F2, HOXD13, MED23, MKI67IP, PAX3, TMF1, FUBP1, PRIM1, TBPL2, HSF2, RTF1, GATA4, MYC, TBPL1, PHRF1, CCNK, GMEB2, TAF4B, NKX2-8, ESR1, HNF4G, PPARGC1A, C10ORF2, AHR, GTF2H1, ADRM1, HIF1A, MED17, NCOA6, NFE2L2, LCOR, MYNN, SUPT3H, NMI, LCORL, POLR2L, POLR2I, BMPR2, NFYA, ERCC6, ECD, GTF3C6, ETV1, TCEA1, TCEA2, SKIL, ERCC3, GTF3C3, TAF2, TAF4,…	2705	70	1.88273
GOTERM_BP_FAT	GO:0051253	negative regulation of RNA metabolic process	0.0898337	0.813511	E2F1, JDP2, RSF1, ARID4A, E2F6, TSG101, PPARG, TBX20, SPI1, ZNF639, TP63, CBX3, PDX1, DMAP1, ZEB1, PAX3, GLI2, CBFA2T2, CTNNB1, ZGPAT, EPC1, TBPL2, HEY1, ZNF148, HEY2, RARB, SATB1, SATB2, GSC, SLA2, LDB1, ARID5B, RBL1, ZHX1, PKIG, ZHX2, FOXN3, MXD4, HHEX, HOXD8, NCOA2, PIAS4, TGIF1, RPS13, ZFPM2, PRDM1, ST18, LCOR, ZFP161, HMGB1, MTDH, TFCP2L1, GLIS1, HAT1, SOX6, TCF21, TRIM66, MEIS2, CIR1, BCL6,…	2705	84	2.25928
GOTERM_BP_FAT	GO:0048878	chemical homeostasis	0.0866471	0.813708	SLC9A9, WFS1, PDE3B, PDX1, FOXO3, CXCL12, AGTR1, CUL5, GOT1, AQP11, CHRNA4, EIF2B2, CHRNA1, CUTC, EIF2B4, EIF2B5, GJD2, IBTK, IRS2, PIK3CB, MFI2, STIM2, PPARGC1A, IRS1, SLC34A2, CCR8, CD38, NPC1, PLCE1, HIF1A, NPC2, CCR4, ATP2C1, JUN, F2, SRI, CAV3, RBP4, SCN1A, GCLC, DERL1, ENPP1, DRD5, TRHR, BDKRB1, BCL2L1, CACNB4, BDKRB2, KCNMB2, SLC11A1, ANGPTL3, SLC30A8, TRPC1, TRPC6, HTT, EPB42, EPHX2, ALMS…	2705	116	3.11996
GOTERM_BP_FAT	GO:0001707	mesoderm formation	0.0883272	0.813925	TWSG1, EYA2, HTT, BMPR2, EOMES, NR4A3, BMP7, EXT2, CHRD, SLIT2, BMPR1A, ACVR1	2705	12	0.322754
GOTERM_BP_FAT	GO:0000070	mitotic sister chromatid segregation	0.0883272	0.813925	NCAPH, PDS5B, SEH1L, NCAPG, DLGAP5, NUSAP1, NDC80, AKAP8, BUB3, SMC4, PINX1, DSCC1	2705	12	0.322754
GOTERM_BP_FAT	GO:0050873	brown fat cell differentiation	0.0887327	0.814226	ALDH6A1, ADRB1, ITGA6, PPARG, FABP4, BNIP3, ERO1L, PPARGC1A, ADIPOQ	2705	9	0.242066
GOTERM_BP_FAT	GO:0051348	negative regulation of transferase activity	0.0897097	0.814241	CAV3, SNX6, DRD5, PPARG, PRDX3, MBIP, PDCD4, LATS2, TRIB1, AKT1, ZGPAT, PAK2, SPRED1, CDK5RAP1, TERF1, PIF1, PKIG, IGF2, SH3BP5, PSEN1, ZFYVE28, FABP4, MAPK8IP1, DUSP8, GADD45A, CLN8	2705	26	0.699301
GOTERM_BP_FAT	GO:0031397	negative regulation of protein ubiquitination	0.0882055	0.814678	GCLC, ANAPC4, CDC20, UBE2C, PSMA7, PSMF1, PSMC6, PSMD14, PSMA6, ATG5, PSMC3, PSMD10, PSMD1, PSMA3, PSMD2, FBXO5, PSMD5, UBE2D1, PSMD6, BUB3, UBE2E1	2705	21	0.56482
GOTERM_BP_FAT	GO:0000723	telomere maintenance	0.0895432	0.814819	XRCC5, TNFRSF6B, TNKS1BP1, NBN, RFC1, MRE11A, PRKDC, TERT, TERF1, PINX1	2705	10	0.268962
GOTERM_BP_FAT	GO:0009266	response to temperature stimulus	0.0912047	0.814959	GCLC, C20ORF54, TACR1, PPARG, TRPA1, TRH, AKT1, ADRB1, HDAC2, DIO2, STAC, P2RX3, ACOT11, ERO1L, DNAJB4, THBS1, EIF2B2, SST, EIF2B3, MYOF, SCARA5, EIF2B4, EIF2B5	2705	23	0.618612
GOTERM_BP_FAT	GO:0051443	positive regulation of ubiquitin-protein ligase activity	0.0915517	0.815041	CDK1, BTRC, ANAPC4, CDC20, UBE2C, PSMA7, PSMF1, PSMC6, PSMD14, PSMA6, PSMC3, PSMD10, PSMD1, PSMA3, PSMD2, FBXO5, PSMD5, UBE2D1, PSMD6, UBE2E1	2705	20	0.537924
GOTERM_BP_FAT	GO:0009267	cellular response to starvation	0.0892921	0.815089	ATG9A, PSEN1, ATG4C, ATG5, MAP1LC3A, JUN, BMPR2, PCSK9, ASNS, SIRT1, EIF2AK4	2705	11	0.295858
GOTERM_BP_FAT	GO:0060021	palate development	0.0892921	0.815089	SGPL1, SATB2, TSHZ1, CHD7, MEOX2, ARID5B, TIPARP, TGFBR2, TGFB3, ASPH, BMPR1A	2705	11	0.295858
GOTERM_MF_FAT	GO:0005267	potassium channel activity	0.0402833	0.816689	KCNC1, KCNK15, KCNAB1, KCNK18, KCNIP2, KCNJ11, KCNIP4, KCNMB2, KCNK10, KCNS3, KCNQ5, KCNS1, KCNS2, KCNK9, KCNQ3, KCNQ2, MTMR6, KCNQ1, KCNG1, KCNE4, KCNMA1, KCNB1, KCTD1, KCTD21, CNGA1, KCNV1, KCNK3, KCTD6, KCTD8, KCNT1, KCTD18, KCNF1, KCNH7, KCNH8, KCTD14, KCNH5	2571	36	0.968263
GOTERM_BP_FAT	GO:0045444	fat cell differentiation	0.0929294	0.818762	STEAP4, ALDH6A1, BBS9, PPARG, NOC3L, RUNX1T1, BNIP3, TTC8, PPARGC1A, ADIPOQ, SIRT1, CCND1, ADRB1, ITGA6, FABP4, ERO1L	2705	16	0.430339
GOTERM_BP_FAT	GO:0019217	regulation of fatty acid metabolic process	0.0958583	0.826505	PRKAG3, IRS2, CPT2, PPARG, IGF2, STRADB, PPARGC1A, ADIPOQ, IRS1, AKT1, SLC25A20, FABP1, CAB39, GHSR, NR1H3	2705	15	0.403443
GOTERM_BP_FAT	GO:0033500	carbohydrate homeostasis	0.0958583	0.826505	CAV3, RBP4, CYB5R4, WFS1, PPARG, ALMS1, PDE3B, IGF2, FOXO3, PDX1, PPARGC1A, ADIPOQ, IRS1, PCK1, HIF1A	2705	15	0.403443
GOTERM_BP_FAT	GO:0007163	establishment or maintenance of cell polarity	0.0958583	0.826505	PARD6B, PARD3, PKHD1, BRSK2, PRKCI, NDC80, SCRIB, ARHGEF11, SFRP5, EZR, PRICKLE2, MAP7, CLASP1, CLASP2, CDC42BPB	2705	15	0.403443
GOTERM_BP_FAT	GO:0042593	glucose homeostasis	0.0958583	0.826505	CAV3, RBP4, CYB5R4, WFS1, PPARG, ALMS1, PDE3B, IGF2, FOXO3, PDX1, PPARGC1A, ADIPOQ, IRS1, PCK1, HIF1A	2705	15	0.403443
GOTERM_MF_FAT	GO:0008237	metallopeptidase activity	0.0444659	0.826517	CPO, UQCRC1, COPS5, CNDP1, ADAMTS14, ECEL1, CNDP2, RNPEPL1, MMP27, MMP7, MME, MIPEP, MMP24, CPZ, CPN1, ECE2, FAP, PITRM1, STAMBPL1, ADAM33, ADAM8, LMLN, OMA1, MYSM1, TAF2, CPA6, ADAM23, AGBL4, PM20D2, AGBL5, MMP16, PAPLN, MMP13, XPNPEP1, DNPEP, LAP3, RPS6KA5, ADAMTS9, PSMD14, MEP1A, ADAM17, MEP1B, YME1L1, ADAM22, CPB1, ADAM12, ADAMDEC1	2571	47	1.26412
GOTERM_BP_FAT	GO:0006417	regulation of translation	0.0967428	0.827215	SRP14, EIF4E3, CPEB2, IMPACT, EIF5, MKNK1, EIF2A, MTIF3, AKT1, EIF3H, PTK2B, KRT7, EIF3E, HRSP12, SEPSECS, PUM2, THBS1, EIF2B2, EIF2B3, SAMD4A, DNAJC1, EIF2B4, CD28, EIF2B5, IL6, DDX1, EIF4G1, DIO2, EIF2S1, EIF4A2, EEFSEC, EIF5A2, EIF2AK3, EIF2AK4, EIF4E2	2705	35	0.941366
GOTERM_BP_FAT	GO:0009628	response to abiotic stimulus	0.0957932	0.827406	HRAS, C20ORF54, TACR1, PPARG, TTPA, GJA1, MBIP, AQP2, GJA3, AKT1, CUL5, SLC1A2, CHRNA9, STAC, CASP7, ACOT11, CAT, EIF2B2, MYC, EIF2B3, RGR, EIF2B4, EIF2B5, EGFR, KCNMA1, PTPRK, UBE2A, USP1, TRPA1, MBD4, TOPBP1, MMP13, CCND1, EYA1, XPC, ADRB1, CCR4, JUN, DDB2, IL12A, DYNLRB1, NHEJ1, GJA10, TG, RBP4, GCLC, DRD5, OXT, TAC1, PRKDC, BCL2L1, BDKRB2, TRH, ANXA7, PDE6C, ERCC6, PTK2B, RNF168, PCYT1A, ERO1…	2705	85	2.28618
GOTERM_BP_FAT	GO:0033365	protein localization in organelle	0.0964958	0.827508	SRP14, YWHAZ, GRPEL1, FGF9, MTX2, TIMM10, TGFB3, NFKBIA, MIPEP, GLI3, AKT1, SLC11A1, CRY2, CEP57, ZFYVE9, PIKFYVE, TIMM9, PPP3CB, ABRA, BCL6, SEC61A1, TOMM34, C6ORF168, SRP54, HTT, IPO13, TRNT1, SEC61B, IPO7, JUN, TRPS1, F2, PTTG1IP, NOP58, KPNA5, KPNA4, SEC61G	2705	37	0.995159
GOTERM_BP_FAT	GO:0019318	hexose metabolic process	0.099536	0.828656	PRKAG3, RBP4, FUT9, FUT8, CREM, OGDHL, UGDH, HK1, PDX1, KCNJ11, PDHB, HIBADH, G6PC2, AKT1, PPP1R3D, UEVLD, PPP1R3C, MAN2B2, AKR1A1, PIK3CA, FUT4, ENO4, TSTA3, RPIA, CHST15, MYC, B3GALTL, GPD2, PDK1, IRS2, PDK4, PFKP, IGF2, GYG1, FUCA2, ADIPOQ, PPARGC1A, CPT1A, CHST1, PCK1, PGM2, PGM3, PPP1R2, PGM1, GHRL, POFUT1, FPGT	2705	47	1.26412
GOTERM_MF_FAT	GO:0004653	polypeptide N-acetylgalactosaminyltransferase activity	0.0486832	0.828834	GALNT3, GALNT1, GALNTL4, GALNT6, GALNT5, GALNTL2, GALNTL1, GALNT12, GALNT13	2571	8	0.215169
GOTERM_BP_FAT	GO:0034605	cellular response to heat	0.0988243	0.829613	HDAC2, STAC, C20ORF54, THBS1, MYOF, SCARA5	2705	6	0.161377
GOTERM_BP_FAT	GO:0050996	positive regulation of lipid catabolic process	0.0988243	0.829613	IRS2, ABHD5, PNPLA2, FABP1, ANGPTL3, IRS1	2705	6	0.161377
GOTERM_BP_FAT	GO:0046504	glycerol ether biosynthetic process	0.0988243	0.829613	MOGAT2, MOGAT1, PLCE1, GPAM, PCK1, PEX7	2705	6	0.161377
GOTERM_BP_FAT	GO:0019226	transmission of nerve impulse	0.0995074	0.829641	ALS2, SLC6A1, KCNIP2, MBP, CTNNB1, KCNQ5, SLC1A2, KCNQ3, NMUR1, SNPH, CHRNA4, CHRNA1, KCNQ2, EIF2B2, TAAR5, USP14, EIF2B4, CHAT, HTR1E, EIF2B5, GJD2, KCNMA1, GABRG1, MYO6, GPR176, PTPRF, NPBWR1, MYLK2, NTSR1, PDYN, GABRR2, GRM5, CHRM5, GABRR1, COLQ, PSEN1, HTR7, GRM7, AKAP5, CLDN1, GHRL, SDCBP, CLN8, SCN1A, RAD21L1, OXT, DRD5, OPRK1, TH, OXTR, TAC1, CACNB2, GIPC1, CACNB4, CLDN11, FKBP1B, KCNMB2, …	2705	81	2.17859
GOTERM_MF_FAT	GO:0005520	insulin-like growth factor binding	0.0439559	0.829746	NOV, WISP2, WISP1, CTGF, WISP3, HTRA1, KAZALD1, IGF2, HTRA3, IGFBP2	2571	10	0.268962
GOTERM_BP_FAT	GO:0006812	cation transport	0.097917	0.829954	SLC8A3, CALHM1, SLC9A9, KCNC1, SLC22A16, SLC22A18, SCN3A, ATP1B3, ATP1B4, SLC25A20, KCNK9, CHRNA9, CHRNA4, MCOLN1, CUTC, SLC4A5, IBTK, SLC12A8, MFI2, TRPA1, STIM2, PKD2L1, CNGA1, SLC34A2, KCNT1, ATP2C1, F2, SRI, SCN1A, PANX1, SLC38A6, SFXN3, SFXN4, CACNB2, SLC38A11, CACNB4, KIAA1919, SFXN2, ATP6V0B, SFXN5, KCNMB2, KCNS3, SLC11A1, KCNS1, KCNS2, SLC30A8, SLC30A9, TRPC1, TRPC6, KCNB1, KCTD1, ATP13A3…	2705	124	3.33513
GOTERM_BP_FAT	GO:0006412	translation	0.0982857	0.830054	EIF6, RPL14, COPS5, PSTK, ZNFX1, EIF5, HBS1L, RPL15, RPLP2, QARS, EIF2A, RPL22L1, WARS, NARS2, RPLP1, MRPL37, MRPL32, EIF2B2, EIF2B3, EIF2B4, EIF2B5, EGFR, MRPL3, DARS, EEF2, EIF4G1, EIF4A2, EIF2S1, NCOA5, EIF2S2, FARSB, RPS12, RPS13, MRPL48, EEFSEC, EEF1D, EIF2AK3, EIF5A2, EIF2AK4, EIF4E3, EEF1B2, ABTB1, RPL27A, MTIF3, QRSL1, IARS, EIF3A, MRPL13, RPL7, RPL32, MRPL15, PARS2, EIF3H, GFM1, EIF3E, R…	2705	77	2.07101
GOTERM_BP_FAT	GO:0006590	thyroid hormone generation	0.0986893	0.830265	CGA, DIO2, TPO, DIO1	2705	4	0.107585
GOTERM_BP_FAT	GO:0042059	negative regulation of epidermal growth factor receptor signaling pathway	0.0986893	0.830265	ZGPAT, PTPRF, SNX6, ZFYVE28	2705	4	0.107585
GOTERM_BP_FAT	GO:0048644	muscle organ morphogenesis	0.0986893	0.830265	GSC, CNTF, ARID5B, TCF15	2705	4	0.107585
GOTERM_BP_FAT	GO:0032055	negative regulation of translation in response to stress	0.0986893	0.830265	EIF2B3, EIF2AK3, EIF2B4, EIF2B5	2705	4	0.107585
GOTERM_BP_FAT	GO:0006729	tetrahydrobiopterin biosynthetic process	0.0986893	0.830265	PCBD1, QDPR, SPR, GCH1	2705	4	0.107585
GOTERM_BP_FAT	GO:0046839	phospholipid dephosphorylation	0.0986893	0.830265	MTMR1, SYNJ2, PTEN, SACM1L	2705	4	0.107585
GOTERM_BP_FAT	GO:0010226	response to lithium ion	0.0986893	0.830265	IMPA1, PTK2B, GRIA3, IGFBP2	2705	4	0.107585
GOTERM_BP_FAT	GO:0006813	potassium ion transport	0.0993909	0.830347	KCNC1, KCNK15, ATP1B3, KCNAB1, ATP1B4, KCNK18, KCNIP2, KCNJ11, KCNIP4, KCNMB2, KCNK10, KCNS3, KCNQ5, KCNS1, KCNS2, KCNK9, KCNQ3, SLC24A4, KCNQ2, KCNQ1, KCNG1, KCNE4, KCNMA1, SLC12A8, KCNB1, KCTD1, KCTD21, CNGA1, KCNV1, KCNK3, KCTD6, KCTD8, KCNT1, KCTD18, KCNF1, KCNH7, KCNH8, ABCC8, KCTD14, KCNH5	2705	40	1.07585
GOTERM_MF_FAT	GO:0003779	actin binding	0.0482074	0.832008	MTSS1, MAEA, WASF3, TNNC2, MYO7A, WASF1, MYBPC3, SYNPO2L, AQP2, VCL, C14ORF49, HOOK1, KLHL5, MED28, CXCR4, PLS1, SNTB1, ABRA, VPS16, EGFR, KCNMA1, FMNL2, MYO6, MYO3A, CLMN, NCALD, VIL1, MYO3B, SPIRE1, NEXN, FLNB, EPB41L2, FMN1, EPB41L3, TNNT3, TNS1, CFL2, LIMCH1, SCIN, SNTG1, FHOD3, DST, ADD3, MYH7B, SNTG2, ADD1, ABLIM1, ABLIM2, SSFA2, ANLN, RDX, ARPC4, GIPC1, DAAM1, TPM3, EZR, SORBS1, PFN4, ARPC…	2571	78	2.0979
GOTERM_MF_FAT	GO:0005525	GTP binding	0.0467982	0.835634	RHOJ, HRAS, SEPT2, ATL1, EIF5, HBS1L, GTPBP10, RHOV, RNGTT, ARHGAP5, RAB28, CLP1, ARL14, RALB, RAB23, GUCY1A2, TUBB6, RALA, RHOB, TUBB1, DOCK10, EIF2B2, TUBA1A, ARL5B, RAB20, TUBA1B, SAR1A, RHOH, RAP2B, RAB39B, SUCLG2, GTPBP5, SUCLG1, TPX2, OLA1, EEF2, ERAL1, GEM, ARL3, GNAL, RND3, MFN1, DNAJC27, RAB18, RRAS2, RAB5A, REM1, TUBA4A, RAB12, EEFSEC, SEPT6, RAB10, NKIRAS1, GPN1, RAB7A, RAB3B, MRAS, AR…	2571	88	2.36686
GOTERM_MF_FAT	GO:0004715	non-membrane spanning protein tyrosine kinase activity	0.0481996	0.838216	FRK, BLK, HCK, CLK1, SRC, WEE1, PTK2B, FYN, JAK1, TXK, TNK2, YES1, SRMS, TEC	2571	14	0.376547
GOTERM_MF_FAT	GO:0008395	steroid hydroxylase activity	0.0583384	0.84953	CYP7B1, CYP17A1, CYP39A1, CYP46A1, CYP27A1, CH25H, CYP7A1	2571	7	0.188273
GOTERM_MF_FAT	GO:0050662	coenzyme binding	0.0545391	0.851283	STEAP3, ME1, ACOX2, HACL1, STEAP4, D2HGDH, ACADSB, GCLC, OGDHL, UGDH, ACBD7, ACBD5, HADHA, HIBADH, GCH1, ACOX3, HADHB, GPD1L, NPHP3, CRYL1, TP53I3, AGPS, IDH1, SPR, CAT, TSTA3, ERO1L, ACAD9, PDHX, MTO1, DHCR24, NOX4, ALDH6A1, NOX3, DLST, AIFM2, IDH3B, DECR1, SIRT1, COQ6, SDHA, TXNDC12, SQLE, NDUFV2, AOX1, STEAP2, ACAD11	2571	46	1.23722
GOTERM_MF_FAT	GO:0046983	protein dimerization activity	0.0600782	0.853011	ALS2, GRPEL1, JDP2, NRBP1, MASP1, CNDP1, VAPA, VAPB, PGF, CNDP2, TGFB3, TPD52, BATF, AGTR1, MAP3K5, ATG7, MAP3K9, FAP, CREB3L1, ELTD1, MTUS2, EGFR, SUCLG1, STK4, STK3, HIF1A, GABRR1, JUN, TFAP2B, SDCBP, TFAP2C, NFE2L2, BIN1, EXT1, EXT2, ADD1, CHKA, RNF17, GCLC, PANX1, ENPP1, GGCT, SNX6, TRHR, GIPC1, BCL2L1, BDKRB2, SOX6, RRAGD, PDSS1, ITGB1, PDSS2, ATF2, GPD1L, TCF21, SLC11A1, AHRR, TRIM66, RPL7,…	2571	123	3.30823
GOTERM_MF_FAT	GO:0004714	transmembrane receptor protein tyrosine kinase activity	0.0581255	0.853658	EGFR, FGFR2, NRP2, RET, LTK, NRP1, FGFR3, FLT1, NIN, FLT3, FGFRL1, EPHB3, IRS1, INSRR, EPHA4, EPHA7, NTRK1, ROR1, TIE1, ROS1	2571	20	0.537924
GOTERM_MF_FAT	GO:0008081	phosphoric diester hydrolase activity	0.0573743	0.855142	PLD1, CCKBR, ENPP1, ENPP2, ENPP3, PLD4, PDE3B, PDE11A, BDKRB2, PLCL2, PLCL1, PDE7B, PLCE1, PDE6C, CHRM5, PDE6D, PLCG1, PDE1C, SMPDL3A, PDE7A, TDP1, PDE4B, PDE1A, PLCD4	2571	24	0.645508
GOTERM_MF_FAT	GO:0045294	alpha-catenin binding	0.0563234	0.855145	NUMB, PTPRT, CTNNB1, VCL	2571	4	0.107585
GOTERM_MF_FAT	GO:0016151	nickel ion binding	0.0563234	0.855145	ADI1, FHIT, CLP1, CA3	2571	4	0.107585
GOTERM_MF_FAT	GO:0001515	opioid peptide activity	0.0563234	0.855145	ZFP106, PENK, PNOC, PDYN	2571	4	0.107585
GOTERM_MF_FAT	GO:0030235	nitric-oxide synthase regulator activity	0.0563234	0.855145	EGFR, AKT1, HSP90AA1, ESR1	2571	4	0.107585
GOTERM_MF_FAT	GO:0017134	fibroblast growth factor binding	0.0543651	0.855929	CEP57, KLB, KL, THBS1, API5	2571	5	0.134481
GOTERM_MF_FAT	GO:0050660	FAD binding	0.063966	0.865982	ACOX2, STEAP3, NOX4, NOX3, STEAP4, ACADSB, D2HGDH, AIFM2, COQ6, ACOX3, SDHA, TXNDC12, NPHP3, AGPS, SQLE, AOX1, ERO1L, ACAD11, STEAP2, ACAD9, MTO1, DHCR24	2571	21	0.56482
GOTERM_MF_FAT	GO:0004713	protein tyrosine kinase activity	0.0698335	0.885022	NRP2, FGFR2, FRK, FGFR3, NRP1, BLK, FGFRL1, TTK, CLK1, EPHB3, SRC, INSRR, MAP3K7, PTK2B, TIE1, YES1, GOLGA5, ROS1, PIK3R4, TEC, EGFR, RET, FLT1, LTK, NIN, FLT3, HCK, NEK10, STK4, IRS1, WEE1, EPHA4, EPHA7, FYN, NTRK1, ROR1, JAK1, TESK2, TXK, TNK2, FPGT, SRMS	2571	42	1.12964
GOTERM_MF_FAT	GO:0005249	voltage-gated potassium channel activity	0.0785245	0.909471	KCNC1, KCNAB1, KCNIP2, KCNJ11, KCNS3, KCNQ5, KCNS1, KCNQ3, KCNS2, KCNQ2, KCNQ1, KCNG1, KCNE4, KCNMA1, KCNB1, KCTD1, KCTD21, KCNV1, CNGA1, KCTD6, KCTD8, KCNF1, KCNH7, KCTD18, KCNH8, KCTD14, KCNH5	2571	27	0.726197
GOTERM_MF_FAT	GO:0035091	phosphoinositide binding	0.0785245	0.909471	SNX9, SNAP91, SNX15, SNX6, SNX14, SNX17, SNX16, SNX4, SNX3, AKT1, PIGK, LANCL2, SNX21, ZFYVE1, PLD1, WDFY1, SH3PXD2A, SGK3, PIK3C2A, PIGU, HS1BP3, PLEKHA3, SCIN, ZFYVE28, SYTL2, SNX13, SNX10	2571	27	0.726197
GOTERM_MF_FAT	GO:0008022	protein C-terminus binding	0.0833368	0.912158	XRCC5, ITGB3BP, CAV3, HRAS, MRE11A, SNX17, PPM1A, PRDX3, SDCBP2, KCNJ11, SRC, CTNNB1, HESX1, ERCC6, PEX1, BLOC1S2, PEX16, NPAT, TOP2B, ERCC3, ARL6IP5, MKI67, MAGI1, YWHAB, TOPBP1, CDC20, SIRT1, NCL, FOXN3, EFHC1, SDC1, DGKZ, MAPRE1, BIN1, DST, FPGT	2571	36	0.968263
GOTERM_MF_FAT	GO:0004114	3',5'-cyclic-nucleotide phosphodiesterase activity	0.0847009	0.912365	PDE7B, PDE6C, PDE6D, PDE1C, PDE7A, PDE4B, PDE1A, PDE3B, PDE11A	2571	9	0.242066
GOTERM_MF_FAT	GO:0003810	protein-glutamine gamma-glutamyltransferase activity	0.0828883	0.91441	EPB42, TGM2, TGM3, TGM4, TGM6	2571	5	0.134481
GOTERM_MF_FAT	GO:0060590	ATPase regulator activity	0.0828883	0.91441	GRPEL1, PLN, MYBPC3, AHSA1, DNAJC1	2571	5	0.134481
GOTERM_MF_FAT	GO:0017124	SH3 domain binding	0.0819547	0.915396	MTSS1, FUT8, UVRAG, GJA1, ABI2, AFAP1L2, CD2AP, ENKUR, ARHGAP1, WIPF3, DNAJC6, SYNJ2, KHDRBS3, KHDRBS2, EVL, ELMO2, SH3BP5, EPS15, CCDC6, SH2D2A, ZFP106, SH3BGRL2, ADAM17, LRP2, ADAM12, SH3BP2	2571	26	0.699301
GOTERM_MF_FAT	GO:0060589	nucleoside-triphosphatase regulator activity	0.0901446	0.922545	ALS2, GRPEL1, DENND5A, PREX1, RAB3GAP1, MYBPC3, ARHGAP19, ARHGAP18, RASGEF1A, ITSN2, ARHGAP15, ARHGAP21, ARHGAP22, ARHGAP5, SMAP1, PAK2, TIAM2, TBC1D12, GBF1, ARHGAP1, GOPC, RAPGEF5, RAPGEF4, DOCK10, EIF2B2, GOLGA5, EIF2B3, EIF2B4, DNAJC1, EIF2B5, RHOH, ARHGEF3, RALBP1, ARHGEF7, ARHGAP28, RAB3IL1, ARHGEF17, DEPDC1, ECT2, FARP2, ARHGEF11, MAP4K5, PLCE1, CHRM4, PSD, IPO7, SIPA1L1, KRIT1, JUN, ACAP2…	2571	94	2.52824
GOTERM_MF_FAT	GO:0004977	melanocortin receptor activity	0.0963313	0.93003	HTR7, MC2R, MC5R, MC3R	2571	4	0.107585
GOTERM_MF_FAT	GO:0070568	guanylyltransferase activity	0.0963313	0.93003	GMPPA, FPGT, USP14, RNGTT	2571	4	0.107585
GOTERM_MF_FAT	GO:0008227	amine receptor activity	0.0957784	0.931731	DRD5, HRH1, CHRM5, CHRM4, ADRB1, HRH3, HTR7, HRH4, TAAR1, ADRA2C, HTR2B, ADRA1D, HTR1E	2571	13	0.34965
