# Supplementary material for: Genome-wide candidate regions for selective sweeps revealed through massive parallel sequencing of DNA across ten turkey populations
Source: BMC Genet. 2014 Nov 25;15:117. doi: 10.1186/s12863-014-0117-4 (PMC4253982; doi:10.1186/s12863-014-0117-4)
Supplement: Additional file 3: — Syntenic positions of turkey overlapping sweep regions with chicken. Description: This file contains the start and the end positions of turkey overlapping sweep regions and their syntenic positions in chicken genome. This file also contains chicken growth QTL for which the confidence interval overlapped with the turkey sweep regions. [file 12863_2014_117_MOESM3_ESM.xlsx]

## Sheet: Sheet1
		Turkey									Chicken
Sr_Num	Chr	Start	End	Overlapping_region_start	overlapping_region_end	Populations	Overlapping_region_size(Mb)		Chr	Start	End	QTL_start_Pos	_QTL_end_Pos	Chicken_QTL	QTL_type
1	1	179100000	181800000	180000000	181800000	Nset/RP	1.8		1	176834795	178628611	139300646	185081596	ID=6579;Name="Body weight (8 days)";Abbrev=BW;PUBMED_ID=12618372;VTO_name="body mass";CMO_name="body weight";Map_Type=Linkage;Model=Epistatic;Test_Base=Genome-wise;Significance=Suggestive;P-value=<0.20	Growth
2												139300646	185081596	ID=6582;Name="Body weight (46 days)";Abbrev=BW;PUBMED_ID=12618372;VTO_name="body mass";CMO_name="body weight";Map_Type=Linkage;Model=Epistatic;Test_Base=Genome-wise;Significance=Significant;P-value=<0.05	Growth
3												139300646	185081596	ID=6583;Name="Body weight (112 days)";Abbrev=BW;PUBMED_ID=12618372;VTO_name="body mass";CMO_name="body weight";Map_Type=Linkage;Model=Epistatic;Test_Base=Genome-wise;Significance=Significant;P-value=<0.05	Growth
4												139300646	185081596	ID=6584;Name="Body weight (200 days)";Abbrev=BW;PUBMED_ID=12618372;VTO_name="body mass";CMO_name="body weight";Map_Type=Linkage;Model=Epistatic;Test_Base=Genome-wise;Significance=Significant;P-value=<0.05	Growth
5												139300646	185081596	ID=6585;Name="Growth (1-8 days)";Abbrev=GROW;PUBMED_ID=12618372;VTO_name="postnatal growth";CMO_name="body weight gain";Map_Type=Linkage;Model=Epistatic;Test_Base=Genome-wise;Significance=Significant;P-value=<0.05	Growth
6												139300646	185081596	ID=6586;Name="Growth (8-46 days)";Abbrev=GROW;PUBMED_ID=12618372;VTO_name="postnatal growth";CMO_name="body weight gain";Map_Type=Linkage;Model=Epistatic;Test_Base=Genome-wise;Significance=Significant;P-value=<0.05	Growth
7												139300646	185081596	ID=6587;Name="Growth (46-112 days)";Abbrev=GROW;PUBMED_ID=12618372;VTO_name="postnatal growth";CMO_name="body weight gain";Map_Type=Linkage;Model=Epistatic;Test_Base=Genome-wise;Significance=Significant;P-value=<0.05	Growth
8												139300646	185081596	ID=6588;Name="Growth (112-200 days)";Abbrev=GROW;PUBMED_ID=12618372;VTO_name="postnatal growth";CMO_name="body weight gain";Map_Type=Linkage;Model=Epistatic;Test_Base=Genome-wise;Significance=Significant;P-value=<0.05	Growth
9												150022180	185081596	ID=1855;Name="Body weight";Abbrev=BW;PUBMED_ID=12512565;VTO_name="body mass";CMO_name="body weight";Map_Type=Linkage;Test_Base=Genome-wise;Significance=Significant;P-value=<0.05	Growth
10												150022180	185081596	ID=1856;Name="Skin fat weight";Abbrev=SFWT;PUBMED_ID=12464017;Map_Type=Linkage;Test_Base=Genome-wise;Significance=Suggestive;P-value=<0.2;F-Stat=7.08	Growth
11												150022180	185081596	ID=1858;Name="Body weight";Abbrev=BW;PUBMED_ID=12512565;VTO_name="body mass";CMO_name="body weight";Map_Type=Linkage;Test_Base=Genome-wise;Significance=Significant;P-value=<0.05	Growth
12												150022180	185081596	ID=9750;Name="Body weight (21 days)";Abbrev=BW;PUBMED_ID=15462413;VTO_name="body mass";CMO_name="body weight";Map_Type=Linkage;Model=n/a;Test_Base=Genome-wise;Significance=Significant;P-value=<0.05	Growth
13												150022180	185081596	ID=9751;Name="Body weight (42 days)";Abbrev=BW;PUBMED_ID=15462413;VTO_name="body mass";CMO_name="body weight";Map_Type=Linkage;Model=n/a;Test_Base=Genome-wise;Significance=Significant;P-value=<0.05	Growth
14												150022180	185081596	ID=13401;Name="Drumstick and thigh muscle weight";Abbrev=DRTHMW;PUBMED_ID=ISU0027;VTO_name="hindlimb muscle mass";Map_Type=Linkage;Model=Mendelian;Test_Base=Genome-wise;Significance=Suggestive;F-Stat=6.8	Growth
15												150057272	184976321	ID=7010;Name="Abdominal fat weight";Abbrev=AF;PUBMED_ID=18577610;VTO_name="abdominal fat pad mass";CMO_name="abdominal fat pad weight";Map_Type=Linkage;Model=Mendelian;Test_Base=Comparison-wise;Significance=Significant;P-value=<0.01;F-Stat=3.18;Variance=0.64;Dominance_Effect=3.26;Additive_Effect=-2.73	Growth
16												163405937	185081596	ID=1857;Name="Insulin-like growth factor level";Abbrev=IGF-I;PUBMED_ID=16390876;Map_Type=Linkage;Test_Base=Genome-wise;Significance=Suggestive;P-value=<0.2	Metabolic disorder
17												163756855	185081596	ID=3327;Name="Intestine length";Abbrev=INTES;PUBMED_ID=16573522;VTO_name="intestine length";CMO_name="intestine length";Map_Type=Linkage;Significance=Significant;F-Stat=9.80;Dominance_Effect=-1.89;Additive_Effect=3.87	Growth
18												176932630	177002814	ID=9458;Name="Body weight (70 days)";Abbrev=BW;PUBMED_ID=19473501;VTO_name="body mass";CMO_name="body weight";Map_Type=Linkage;Model=Mendelian;Test_Base=Genome-wise;Significance=Significant;P-value=<0.05;F-Stat=11.6;Variance=2.9;Dominance_Effect=5.0;Additive_Effect=59.0	Growth
19												178160843	178231027	ID=9498;Name="Body weight (200 days)";Abbrev=BW;PUBMED_ID=18622035;VTO_name="body mass";CMO_name="body weight";Map_Type=Linkage;Model=n/a;Test_Base=Genome-wise;Significance=Significant;P-value=<0.05	Growth
20	2	48600000	51300000	49500000	51300000	L5/L6	1.8		3	50098893	51896832	36852019	105017771	ID=1961;Name="Body weight";Abbrev=BW;PUBMED_ID=15206609;VTO_name="body mass";CMO_name="body weight";Map_Type=Linkage;Test_Base=Genome-wise;Significance=Suggestive;P-value=<0.2	Growth
21												36852019	105017771	ID=1962;Name="Body weight";Abbrev=BW;PUBMED_ID=15206609;VTO_name="body mass";CMO_name="body weight";Map_Type=Linkage;Test_Base=Genome-wise;Significance=Suggestive;P-value=<0.2	Growth
22												41959861	99901462	ID=9420;Name="Body weight (63 days)";Abbrev=BW;PUBMED_ID=19531576;VTO_name="body mass";CMO_name="body weight";Map_Type=Linkage;Model=Mendelian;Test_Base=Chromosome-wise;Significance=Significant;F-Stat=7.0;Variance=0.9;Additive_Effect=27	Growth
23												42632484	53381097	ID=11793;Name="Shank length";Abbrev=SHKLN;PUBMED_ID=19917046;Map_Type=Linkage;Model=Mendelian;Test_Base=Genome-wise;Significance=Significant;P-value=<0.05;F-Stat=6.85;Variance=2.94;Dominance_Effect=0.19;Additive_Effect=0.06	Growth
24												44078633	86749825	ID=1954;Name="Pectoralis major weight";Abbrev=PECMAJW;PUBMED_ID=16390876;VTO_name="pectoralis muscle size trait";Map_Type=Linkage;Test_Base=Genome-wise;Significance=Significant;P-value=<0.05	Growth
25												44078633	78893451	ID=1960;Name="Lung weight";Abbrev=LUNGWT;PUBMED_ID=16390876;VTO_name="lung mass";CMO_name="lung weight";Map_Type=Linkage;Test_Base=Genome-wise;Significance=Suggestive;P-value=<0.2	Growth
26												44078633	85113461	ID=6610;Name="Body weight (8 days)";Abbrev=BW;PUBMED_ID=12618372;VTO_name="body mass";CMO_name="body weight";Map_Type=Linkage;Model=Epistatic;Test_Base=Genome-wise;Significance=Suggestive;P-value=<0.20	Growth
27												44078633	85113461	ID=6611;Name="Body weight (112 days)";Abbrev=BW;PUBMED_ID=12618372;VTO_name="body mass";CMO_name="body weight";Map_Type=Linkage;Model=Epistatic;Test_Base=Genome-wise;Significance=Significant;P-value=<0.05	Growth
28												44078633	85113461	ID=6612;Name="Body weight (200 days)";Abbrev=BW;PUBMED_ID=12618372;VTO_name="body mass";CMO_name="body weight";Map_Type=Linkage;Model=Mendelian;Test_Base=Genome-wise;Significance=Significant;P-value=<0.05	Growth
29												44078633	85113461	ID=6613;Name="Growth (1-8 days)";Abbrev=GROW;PUBMED_ID=12618372;VTO_name="postnatal growth";CMO_name="body weight gain";Map_Type=Linkage;Model=Epistatic;Test_Base=Genome-wise;Significance=Significant;P-value=<0.05	Growth
30												44078633	110447801	ID=11808;Name="Abdominal fat weight";Abbrev=AF;PUBMED_ID=19466938;VTO_name="abdominal fat pad mass";CMO_name="abdominal fat pad weight";Map_Type=Linkage;Model=Mendelian;Test_Base=Genome-wise;Significance=Significant;P-value=<0.05;F-Stat=7.5;Variance=4.08;Dominance_Effect=-0.80;Additive_Effect=1.12	Growth
31												44078633	110447801	ID=11810;Name="Abdominal fat percentage";Abbrev=ABFP;PUBMED_ID=19466938;VTO_name="abdominal fat pad mass";CMO_name="abdominal fat pad weight to body weight ratio";Map_Type=Linkage;Model=Mendelian;Test_Base=Genome-wise;Significance=Significant;P-value=<0.01;F-Stat=10.8;Variance=6.05;Dominance_Effect=-0.09;Additive_Effect=0.15	Growth
32												48778677	81247243	ID=1965;Name="Skin fat weight";Abbrev=SFWT;PUBMED_ID=12464017;Map_Type=Linkage;Test_Base=Genome-wise;Significance=Significant;P-value=<0.05;F-Stat=9.35	Growth
33												48778677	81247243	ID=12635;Name="Skin fat weight";Abbrev=SFWT;PUBMED_ID=12464017;Map_Type=Linkage;Model=Mendelian;Test_Base=Genome-wise;Significance=Significant;P-value=<0.05;F-Stat=9.05	Growth
34												48978327	86749825	ID=1958;Name="Abdominal fat weight";Abbrev=AF;PUBMED_ID=16390876;VTO_name="abdominal fat pad mass";CMO_name="abdominal fat pad weight";Map_Type=Linkage;Test_Base=Genome-wise;Significance=Suggestive;P-value=<0.2	Growth
35												1802851	105996742	ID=3352;Name="Abdominal fat percentage";Abbrev=ABFP;PUBMED_ID=16194525;VTO_name="abdominal fat pad mass";CMO_name="abdominal fat pad weight to body weight ratio";Map_Type=Linkage;Test_Base=Chromosome-wise;Significance=Suggestive;P-value=0.086;F-Stat=1.364	Growth
36												1802851	105996742	ID=3358;Name="Body weight (49 days)";Abbrev=BW;PUBMED_ID=16194525;VTO_name="body mass";CMO_name="body weight";Map_Type=Linkage;Test_Base=Chromosome-wise;Significance=Suggestive;P-value=0.080;F-Stat=1.397	Growth
37												4241613	100573974	ID=1979;Name="Body weight";Abbrev=BW;PUBMED_ID=16356285;VTO_name="body mass";CMO_name="body weight";Map_Type=Linkage;Test_Base=Chromosome-wise;Significance=Significant;P-value=<0.05	Growth
38												4241613	100573974	ID=1980;Name="Body weight";Abbrev=BW;PUBMED_ID=16356285;VTO_name="body mass";CMO_name="body weight";Map_Type=Linkage;Test_Base=Chromosome-wise;Significance=Significant;P-value=<0.05	Growth
39												6635836	103525718	ID=7180;Name="Body weight (35 days)";Abbrev=BW;PUBMED_ID=19170675;VTO_name="body mass";CMO_name="body weight";Map_Type=Linkage;Model=Mendelian;Test_Base=Genome-wise;Significance=Significant;P-value=<0.05;F-Stat=3.84	Growth
40												7552962	110447801	ID=9416;Name="Breast muscle percentage";Abbrev=BRMP;PUBMED_ID=19531576;VTO_name="pectoralis muscle mass";PTO_name="total breast muscle percentage";Map_Type=Linkage;Model=Mendelian;Test_Base=Chromosome-wise;Significance=Significant;F-Stat=12.3;Variance=1.7;Additive_Effect=0.11	Growth
41												21118317	88142066	ID=14478;Name="Abdominal fat percentage";Abbrev=ABFP;PUBMED_ID=17894563;VTO_name="abdominal fat pad mass";CMO_name="abdominal fat pad weight to body weight ratio";Map_Type=Genome;Model=Mendelian;Test_Base=-;Significance=Significant;P-value=0.0013	Growth
42												21118317	88142066	ID=14479;Name="Abdominal fat percentage";Abbrev=ABFP;PUBMED_ID=17894563;VTO_name="abdominal fat pad mass";CMO_name="abdominal fat pad weight to body weight ratio";Map_Type=Genome;Model=Mendelian;Test_Base=-;Significance=Significant;P-value=0.0056	Growth
43												21118317	88142066	ID=14480;Name="Abdominal fat percentage";Abbrev=ABFP;PUBMED_ID=17894563;VTO_name="abdominal fat pad mass";CMO_name="abdominal fat pad weight to body weight ratio";Map_Type=Genome;Model=Mendelian;Test_Base=-;Significance=Significant;P-value=0.0026	Growth
44												21118317	88142066	ID=14481;Name="Abdominal fat percentage";Abbrev=ABFP;PUBMED_ID=17894563;VTO_name="abdominal fat pad mass";CMO_name="abdominal fat pad weight to body weight ratio";Map_Type=Genome;Model=Mendelian;Test_Base=-;Significance=Significant;P-value=0.0012	Growth
45												21118317	88142066	ID=14499;Name="Abdominal fat percentage";Abbrev=ABFP;PUBMED_ID=17894563;VTO_name="abdominal fat pad mass";CMO_name="abdominal fat pad weight to body weight ratio";Map_Type=Genome;Model=Mendelian;Test_Base=-;Significance=Significant;P-value=0.0068	Growth
46												33595706	110447801	ID=7156;Name="Body weight (35 days)";Abbrev=BW;PUBMED_ID=19170675;VTO_name="body mass";CMO_name="body weight";Map_Type=Linkage;Model=Mendelian;Test_Base=Genome-wise;Significance=Significant;P-value=<0.01;F-Stat=25.6;Variance=4.55;Additive_Effect=34.83	Growth
47												33595706	110447801	ID=7161;Name="Body weight (41 days)";Abbrev=BW;PUBMED_ID=19170675;VTO_name="body mass";CMO_name="body weight";Map_Type=Linkage;Model=Mendelian;Test_Base=Genome-wise;Significance=Significant;P-value=<0.01;F-Stat=22.8;Variance=4.05;Additive_Effect=42.47	Growth
48												33595706	86749825	ID=7167;Name="Body weight (1 day)";Abbrev=BW;PUBMED_ID=19170675;VTO_name="body mass";CMO_name="body weight";Map_Type=Linkage;Model=Mendelian;Test_Base=Genome-wise;Significance=Significant;P-value=<0.01;F-Stat=21.45	Growth
49												33595706	86749825	ID=7171;Name="Body weight (35 days)";Abbrev=BW;PUBMED_ID=19170675;VTO_name="body mass";CMO_name="body weight";Map_Type=Linkage;Model=Mendelian;Test_Base=Genome-wise;Significance=Significant;P-value=<0.05;F-Stat=9.66	Growth
50												33595706	86749825	ID=7174;Name="Body weight (41 days)";Abbrev=BW;PUBMED_ID=19170675;VTO_name="body mass";CMO_name="body weight";Map_Type=Linkage;Model=Mendelian;Test_Base=Genome-wise;Significance=Significant;P-value=<0.05;F-Stat=9.18	Growth
51												33595706	110447801	ID=11816;Name="Abdominal fat weight";Abbrev=AF;PUBMED_ID=19466938;VTO_name="abdominal fat pad mass";CMO_name="abdominal fat pad weight";Map_Type=Linkage;Model=Mendelian;Test_Base=Genome-wise;Significance=Significant;P-value=<0.01;F-Stat=18.5	Growth
52												33595706	110447801	ID=11818;Name="Abdominal fat percentage";Abbrev=ABFP;PUBMED_ID=19466938;VTO_name="abdominal fat pad mass";CMO_name="abdominal fat pad weight to body weight ratio";Map_Type=Linkage;Model=Mendelian;Test_Base=Genome-wise;Significance=Significant;P-value=<0.01;F-Stat=13.1	Growth
53	2	58200000	60300000	59700000	60300000	BvSw/L4	0.6		3	59825921	60425234	36852019	105017771	ID=1961;Name="Body weight";Abbrev=BW;PUBMED_ID=15206609;VTO_name="body mass";CMO_name="body weight";Map_Type=Linkage;Test_Base=Genome-wise;Significance=Suggestive;P-value=<0.2	Growth
54												36852019	105017771	ID=1962;Name="Body weight";Abbrev=BW;PUBMED_ID=15206609;VTO_name="body mass";CMO_name="body weight";Map_Type=Linkage;Test_Base=Genome-wise;Significance=Suggestive;P-value=<0.2	Growth
55												41959861	99901462	ID=9420;Name="Body weight (63 days)";Abbrev=BW;PUBMED_ID=19531576;VTO_name="body mass";CMO_name="body weight";Map_Type=Linkage;Model=Mendelian;Test_Base=Chromosome-wise;Significance=Significant;F-Stat=7.0;Variance=0.9;Additive_Effect=27	Growth
56												44078633	86749825	ID=1954;Name="Pectoralis major weight";Abbrev=PECMAJW;PUBMED_ID=16390876;VTO_name="pectoralis muscle size trait";Map_Type=Linkage;Test_Base=Genome-wise;Significance=Significant;P-value=<0.05	Growth
57												44078633	78893451	ID=1960;Name="Lung weight";Abbrev=LUNGWT;PUBMED_ID=16390876;VTO_name="lung mass";CMO_name="lung weight";Map_Type=Linkage;Test_Base=Genome-wise;Significance=Suggestive;P-value=<0.2	Growth
58												44078633	85113461	ID=6610;Name="Body weight (8 days)";Abbrev=BW;PUBMED_ID=12618372;VTO_name="body mass";CMO_name="body weight";Map_Type=Linkage;Model=Epistatic;Test_Base=Genome-wise;Significance=Suggestive;P-value=<0.20	Growth
59												44078633	85113461	ID=6611;Name="Body weight (112 days)";Abbrev=BW;PUBMED_ID=12618372;VTO_name="body mass";CMO_name="body weight";Map_Type=Linkage;Model=Epistatic;Test_Base=Genome-wise;Significance=Significant;P-value=<0.05	Growth
60												44078633	85113461	ID=6612;Name="Body weight (200 days)";Abbrev=BW;PUBMED_ID=12618372;VTO_name="body mass";CMO_name="body weight";Map_Type=Linkage;Model=Mendelian;Test_Base=Genome-wise;Significance=Significant;P-value=<0.05	Growth
61												44078633	85113461	ID=6613;Name="Growth (1-8 days)";Abbrev=GROW;PUBMED_ID=12618372;VTO_name="postnatal growth";CMO_name="body weight gain";Map_Type=Linkage;Model=Epistatic;Test_Base=Genome-wise;Significance=Significant;P-value=<0.05	Growth
62												44078633	110447801	ID=11808;Name="Abdominal fat weight";Abbrev=AF;PUBMED_ID=19466938;VTO_name="abdominal fat pad mass";CMO_name="abdominal fat pad weight";Map_Type=Linkage;Model=Mendelian;Test_Base=Genome-wise;Significance=Significant;P-value=<0.05;F-Stat=7.5;Variance=4.08;Dominance_Effect=-0.80;Additive_Effect=1.12	Growth
63												44078633	110447801	ID=11810;Name="Abdominal fat percentage";Abbrev=ABFP;PUBMED_ID=19466938;VTO_name="abdominal fat pad mass";CMO_name="abdominal fat pad weight to body weight ratio";Map_Type=Linkage;Model=Mendelian;Test_Base=Genome-wise;Significance=Significant;P-value=<0.01;F-Stat=10.8;Variance=6.05;Dominance_Effect=-0.09;Additive_Effect=0.15	Growth
64												48778677	81247243	ID=1965;Name="Skin fat weight";Abbrev=SFWT;PUBMED_ID=12464017;Map_Type=Linkage;Test_Base=Genome-wise;Significance=Significant;P-value=<0.05;F-Stat=9.35	Growth
65												48778677	81247243	ID=12635;Name="Skin fat weight";Abbrev=SFWT;PUBMED_ID=12464017;Map_Type=Linkage;Model=Mendelian;Test_Base=Genome-wise;Significance=Significant;P-value=<0.05;F-Stat=9.05	Growth
66												48978327	93124906	ID=1938;Name="Antibody response to SRBC antigen";Abbrev=ABR-SRBC;PUBMED_ID=14687072;Map_Type=Linkage;Test_Base=Genome-wise;Significance=Suggestive;P-value=<0.2	Growth
67												48978327	86749825	ID=1958;Name="Abdominal fat weight";Abbrev=AF;PUBMED_ID=16390876;VTO_name="abdominal fat pad mass";CMO_name="abdominal fat pad weight";Map_Type=Linkage;Test_Base=Genome-wise;Significance=Suggestive;P-value=<0.2	Growth
68												54990209	81247243	ID=11768;Name="Body weight (49 days)";Abbrev=BW;PUBMED_ID=20096032;VTO_name="body mass";CMO_name="body weight";Map_Type=Linkage;Model=Mendelian;Test_Base=Chromosome-wise;Significance=Significant;P-value=<0.05;F-Stat=7.53;Variance=2.00;Dominance_Effect=-123.9;Additive_Effect=17.13	Growth
69												54990209	81247243	ID=11772;Name="Body weight (63 days)";Abbrev=BW;PUBMED_ID=20096032;VTO_name="body mass";CMO_name="body weight";Map_Type=Linkage;Model=Mendelian;Test_Base=Chromosome-wise;Significance=Significant;P-value=<0.05;F-Stat=6.17;Variance=2.00;Dominance_Effect=-189.6;Additive_Effect=19.71	Growth
70												55662721	84104693	ID=1969;Name="Body weight";Abbrev=BW;PUBMED_ID=12873214;VTO_name="body mass";CMO_name="body weight";Map_Type=Linkage;Test_Base=Genome-wise;Significance=Significant;P-value=<0.05	Growth
71												55662721	84104693	ID=1972;Name="Body weight";Abbrev=BW;PUBMED_ID=12873214;VTO_name="body mass";CMO_name="body weight";Map_Type=Linkage;Test_Base=Genome-wise;Significance=Suggestive;P-value=<0.2	Growth
72												1802851	105996742	ID=3352;Name="Abdominal fat percentage";Abbrev=ABFP;PUBMED_ID=16194525;VTO_name="abdominal fat pad mass";CMO_name="abdominal fat pad weight to body weight ratio";Map_Type=Linkage;Test_Base=Chromosome-wise;Significance=Suggestive;P-value=0.086;F-Stat=1.364	Growth
73												1802851	105996742	ID=3358;Name="Body weight (49 days)";Abbrev=BW;PUBMED_ID=16194525;VTO_name="body mass";CMO_name="body weight";Map_Type=Linkage;Test_Base=Chromosome-wise;Significance=Suggestive;P-value=0.080;F-Stat=1.397	Growth
74												4241613	100573974	ID=1979;Name="Body weight";Abbrev=BW;PUBMED_ID=16356285;VTO_name="body mass";CMO_name="body weight";Map_Type=Linkage;Test_Base=Chromosome-wise;Significance=Significant;P-value=<0.05	Growth
75												4241613	100573974	ID=1980;Name="Body weight";Abbrev=BW;PUBMED_ID=16356285;VTO_name="body mass";CMO_name="body weight";Map_Type=Linkage;Test_Base=Chromosome-wise;Significance=Significant;P-value=<0.05	Growth
76												6635836	103525718	ID=7180;Name="Body weight (35 days)";Abbrev=BW;PUBMED_ID=19170675;VTO_name="body mass";CMO_name="body weight";Map_Type=Linkage;Model=Mendelian;Test_Base=Genome-wise;Significance=Significant;P-value=<0.05;F-Stat=3.84	Growth
77												7552962	110447801	ID=9416;Name="Breast muscle percentage";Abbrev=BRMP;PUBMED_ID=19531576;VTO_name="pectoralis muscle mass";PTO_name="total breast muscle percentage";Map_Type=Linkage;Model=Mendelian;Test_Base=Chromosome-wise;Significance=Significant;F-Stat=12.3;Variance=1.7;Additive_Effect=0.11	Growth
78												21118317	88142066	ID=14478;Name="Abdominal fat percentage";Abbrev=ABFP;PUBMED_ID=17894563;VTO_name="abdominal fat pad mass";CMO_name="abdominal fat pad weight to body weight ratio";Map_Type=Genome;Model=Mendelian;Test_Base=-;Significance=Significant;P-value=0.0013	Growth
79												21118317	88142066	ID=14479;Name="Abdominal fat percentage";Abbrev=ABFP;PUBMED_ID=17894563;VTO_name="abdominal fat pad mass";CMO_name="abdominal fat pad weight to body weight ratio";Map_Type=Genome;Model=Mendelian;Test_Base=-;Significance=Significant;P-value=0.0056	Growth
80												21118317	88142066	ID=14480;Name="Abdominal fat percentage";Abbrev=ABFP;PUBMED_ID=17894563;VTO_name="abdominal fat pad mass";CMO_name="abdominal fat pad weight to body weight ratio";Map_Type=Genome;Model=Mendelian;Test_Base=-;Significance=Significant;P-value=0.0026	Growth
81												21118317	88142066	ID=14481;Name="Abdominal fat percentage";Abbrev=ABFP;PUBMED_ID=17894563;VTO_name="abdominal fat pad mass";CMO_name="abdominal fat pad weight to body weight ratio";Map_Type=Genome;Model=Mendelian;Test_Base=-;Significance=Significant;P-value=0.0012	Growth
82												21118317	88142066	ID=14499;Name="Abdominal fat percentage";Abbrev=ABFP;PUBMED_ID=17894563;VTO_name="abdominal fat pad mass";CMO_name="abdominal fat pad weight to body weight ratio";Map_Type=Genome;Model=Mendelian;Test_Base=-;Significance=Significant;P-value=0.0068	Growth
83												33595706	110447801	ID=7156;Name="Body weight (35 days)";Abbrev=BW;PUBMED_ID=19170675;VTO_name="body mass";CMO_name="body weight";Map_Type=Linkage;Model=Mendelian;Test_Base=Genome-wise;Significance=Significant;P-value=<0.01;F-Stat=25.6;Variance=4.55;Additive_Effect=34.83	Growth
84												33595706	110447801	ID=7161;Name="Body weight (41 days)";Abbrev=BW;PUBMED_ID=19170675;VTO_name="body mass";CMO_name="body weight";Map_Type=Linkage;Model=Mendelian;Test_Base=Genome-wise;Significance=Significant;P-value=<0.01;F-Stat=22.8;Variance=4.05;Additive_Effect=42.47	Growth
85												33595706	86749825	ID=7167;Name="Body weight (1 day)";Abbrev=BW;PUBMED_ID=19170675;VTO_name="body mass";CMO_name="body weight";Map_Type=Linkage;Model=Mendelian;Test_Base=Genome-wise;Significance=Significant;P-value=<0.01;F-Stat=21.45	Growth
86												33595706	86749825	ID=7171;Name="Body weight (35 days)";Abbrev=BW;PUBMED_ID=19170675;VTO_name="body mass";CMO_name="body weight";Map_Type=Linkage;Model=Mendelian;Test_Base=Genome-wise;Significance=Significant;P-value=<0.05;F-Stat=9.66	Growth
87												33595706	86749825	ID=7174;Name="Body weight (41 days)";Abbrev=BW;PUBMED_ID=19170675;VTO_name="body mass";CMO_name="body weight";Map_Type=Linkage;Model=Mendelian;Test_Base=Genome-wise;Significance=Significant;P-value=<0.05;F-Stat=9.18	Growth
88												33595706	110447801	ID=11816;Name="Abdominal fat weight";Abbrev=AF;PUBMED_ID=19466938;VTO_name="abdominal fat pad mass";CMO_name="abdominal fat pad weight";Map_Type=Linkage;Model=Mendelian;Test_Base=Genome-wise;Significance=Significant;P-value=<0.01;F-Stat=18.5	Growth
89												33595706	110447801	ID=11818;Name="Abdominal fat percentage";Abbrev=ABFP;PUBMED_ID=19466938;VTO_name="abdominal fat pad mass";CMO_name="abdominal fat pad weight to body weight ratio";Map_Type=Linkage;Model=Mendelian;Test_Base=Genome-wise;Significance=Significant;P-value=<0.01;F-Stat=13.1	Growth
90	2	83700000	85200000	83700000	85200000	L1/L7	1.5		3	82706073	84202637	1802851	105996742	ID=3352;Name="Abdominal fat percentage";Abbrev=ABFP;PUBMED_ID=16194525;VTO_name="abdominal fat pad mass";CMO_name="abdominal fat pad weight to body weight ratio";Map_Type=Linkage;Test_Base=Chromosome-wise;Significance=Suggestive;P-value=0.086;F-Stat=1.364	Growth
91												1802851	105996742	ID=3358;Name="Body weight (49 days)";Abbrev=BW;PUBMED_ID=16194525;VTO_name="body mass";CMO_name="body weight";Map_Type=Linkage;Test_Base=Chromosome-wise;Significance=Suggestive;P-value=0.080;F-Stat=1.397	Growth
92												4241613	100573974	ID=1979;Name="Body weight";Abbrev=BW;PUBMED_ID=16356285;VTO_name="body mass";CMO_name="body weight";Map_Type=Linkage;Test_Base=Chromosome-wise;Significance=Significant;P-value=<0.05	Growth
93												4241613	100573974	ID=1980;Name="Body weight";Abbrev=BW;PUBMED_ID=16356285;VTO_name="body mass";CMO_name="body weight";Map_Type=Linkage;Test_Base=Chromosome-wise;Significance=Significant;P-value=<0.05	Growth
94												6635836	103525718	ID=7180;Name="Body weight (35 days)";Abbrev=BW;PUBMED_ID=19170675;VTO_name="body mass";CMO_name="body weight";Map_Type=Linkage;Model=Mendelian;Test_Base=Genome-wise;Significance=Significant;P-value=<0.05;F-Stat=3.84	Growth
95												7552962	110447801	ID=9416;Name="Breast muscle percentage";Abbrev=BRMP;PUBMED_ID=19531576;VTO_name="pectoralis muscle mass";PTO_name="total breast muscle percentage";Map_Type=Linkage;Model=Mendelian;Test_Base=Chromosome-wise;Significance=Significant;F-Stat=12.3;Variance=1.7;Additive_Effect=0.11	Growth
96												21118317	88142066	ID=14478;Name="Abdominal fat percentage";Abbrev=ABFP;PUBMED_ID=17894563;VTO_name="abdominal fat pad mass";CMO_name="abdominal fat pad weight to body weight ratio";Map_Type=Genome;Model=Mendelian;Test_Base=-;Significance=Significant;P-value=0.0013	Growth
97												21118317	88142066	ID=14479;Name="Abdominal fat percentage";Abbrev=ABFP;PUBMED_ID=17894563;VTO_name="abdominal fat pad mass";CMO_name="abdominal fat pad weight to body weight ratio";Map_Type=Genome;Model=Mendelian;Test_Base=-;Significance=Significant;P-value=0.0056	Growth
98												21118317	88142066	ID=14480;Name="Abdominal fat percentage";Abbrev=ABFP;PUBMED_ID=17894563;VTO_name="abdominal fat pad mass";CMO_name="abdominal fat pad weight to body weight ratio";Map_Type=Genome;Model=Mendelian;Test_Base=-;Significance=Significant;P-value=0.0026	Growth
99												21118317	88142066	ID=14481;Name="Abdominal fat percentage";Abbrev=ABFP;PUBMED_ID=17894563;VTO_name="abdominal fat pad mass";CMO_name="abdominal fat pad weight to body weight ratio";Map_Type=Genome;Model=Mendelian;Test_Base=-;Significance=Significant;P-value=0.0012	Growth
100												21118317	88142066	ID=14499;Name="Abdominal fat percentage";Abbrev=ABFP;PUBMED_ID=17894563;VTO_name="abdominal fat pad mass";CMO_name="abdominal fat pad weight to body weight ratio";Map_Type=Genome;Model=Mendelian;Test_Base=-;Significance=Significant;P-value=0.0068	Growth
101												21118317	88142066	ID=14525;Name="Antibody response to NDV (Newcastle disease virus)";Abbrev=ABR-NDV;PUBMED_ID=19781038;Map_Type=Genome;Model=Mendelian;Test_Base=-;Significance=Significant;P-value=0.005;Candidate_Gene_Name=interleukin 17F;Candidate_Gene_Symble=IL17F	Growth
102												33595706	110447801	ID=7156;Name="Body weight (35 days)";Abbrev=BW;PUBMED_ID=19170675;VTO_name="body mass";CMO_name="body weight";Map_Type=Linkage;Model=Mendelian;Test_Base=Genome-wise;Significance=Significant;P-value=<0.01;F-Stat=25.6;Variance=4.55;Additive_Effect=34.83	Growth
103												33595706	110447801	ID=7161;Name="Body weight (41 days)";Abbrev=BW;PUBMED_ID=19170675;VTO_name="body mass";CMO_name="body weight";Map_Type=Linkage;Model=Mendelian;Test_Base=Genome-wise;Significance=Significant;P-value=<0.01;F-Stat=22.8;Variance=4.05;Additive_Effect=42.47	Growth
104												33595706	86749825	ID=7167;Name="Body weight (1 day)";Abbrev=BW;PUBMED_ID=19170675;VTO_name="body mass";CMO_name="body weight";Map_Type=Linkage;Model=Mendelian;Test_Base=Genome-wise;Significance=Significant;P-value=<0.01;F-Stat=21.45	Growth
105												33595706	86749825	ID=7171;Name="Body weight (35 days)";Abbrev=BW;PUBMED_ID=19170675;VTO_name="body mass";CMO_name="body weight";Map_Type=Linkage;Model=Mendelian;Test_Base=Genome-wise;Significance=Significant;P-value=<0.05;F-Stat=9.66	Growth
106												33595706	86749825	ID=7174;Name="Body weight (41 days)";Abbrev=BW;PUBMED_ID=19170675;VTO_name="body mass";CMO_name="body weight";Map_Type=Linkage;Model=Mendelian;Test_Base=Genome-wise;Significance=Significant;P-value=<0.05;F-Stat=9.18	Growth
107												33595706	110447801	ID=11816;Name="Abdominal fat weight";Abbrev=AF;PUBMED_ID=19466938;VTO_name="abdominal fat pad mass";CMO_name="abdominal fat pad weight";Map_Type=Linkage;Model=Mendelian;Test_Base=Genome-wise;Significance=Significant;P-value=<0.01;F-Stat=18.5	Growth
108												33595706	110447801	ID=11818;Name="Abdominal fat percentage";Abbrev=ABFP;PUBMED_ID=19466938;VTO_name="abdominal fat pad mass";CMO_name="abdominal fat pad weight to body weight ratio";Map_Type=Linkage;Model=Mendelian;Test_Base=Genome-wise;Significance=Significant;P-value=<0.01;F-Stat=13.1	Growth
109												36852019	105017771	ID=1961;Name="Body weight";Abbrev=BW;PUBMED_ID=15206609;VTO_name="body mass";CMO_name="body weight";Map_Type=Linkage;Test_Base=Genome-wise;Significance=Suggestive;P-value=<0.2	Growth
110												36852019	105017771	ID=1962;Name="Body weight";Abbrev=BW;PUBMED_ID=15206609;VTO_name="body mass";CMO_name="body weight";Map_Type=Linkage;Test_Base=Genome-wise;Significance=Suggestive;P-value=<0.2	Growth
111												44078633	86749825	ID=1954;Name="Pectoralis major weight";Abbrev=PECMAJW;PUBMED_ID=16390876;VTO_name="pectoralis muscle size trait";Map_Type=Linkage;Test_Base=Genome-wise;Significance=Significant;P-value=<0.05	Growth
112												44078633	85113461	ID=6610;Name="Body weight (8 days)";Abbrev=BW;PUBMED_ID=12618372;VTO_name="body mass";CMO_name="body weight";Map_Type=Linkage;Model=Epistatic;Test_Base=Genome-wise;Significance=Suggestive;P-value=<0.20	Growth
113												44078633	85113461	ID=6611;Name="Body weight (112 days)";Abbrev=BW;PUBMED_ID=12618372;VTO_name="body mass";CMO_name="body weight";Map_Type=Linkage;Model=Epistatic;Test_Base=Genome-wise;Significance=Significant;P-value=<0.05	Growth
114												44078633	85113461	ID=6612;Name="Body weight (200 days)";Abbrev=BW;PUBMED_ID=12618372;VTO_name="body mass";CMO_name="body weight";Map_Type=Linkage;Model=Mendelian;Test_Base=Genome-wise;Significance=Significant;P-value=<0.05	Growth
115												44078633	85113461	ID=6613;Name="Growth (1-8 days)";Abbrev=GROW;PUBMED_ID=12618372;VTO_name="postnatal growth";CMO_name="body weight gain";Map_Type=Linkage;Model=Epistatic;Test_Base=Genome-wise;Significance=Significant;P-value=<0.05	Growth
116												44078633	110447801	ID=11808;Name="Abdominal fat weight";Abbrev=AF;PUBMED_ID=19466938;VTO_name="abdominal fat pad mass";CMO_name="abdominal fat pad weight";Map_Type=Linkage;Model=Mendelian;Test_Base=Genome-wise;Significance=Significant;P-value=<0.05;F-Stat=7.5;Variance=4.08;Dominance_Effect=-0.80;Additive_Effect=1.12	Growth
117												44078633	110447801	ID=11810;Name="Abdominal fat percentage";Abbrev=ABFP;PUBMED_ID=19466938;VTO_name="abdominal fat pad mass";CMO_name="abdominal fat pad weight to body weight ratio";Map_Type=Linkage;Model=Mendelian;Test_Base=Genome-wise;Significance=Significant;P-value=<0.01;F-Stat=10.8;Variance=6.05;Dominance_Effect=-0.09;Additive_Effect=0.15	Growth
118												48978327	93124906	ID=1938;Name="Antibody response to SRBC antigen";Abbrev=ABR-SRBC;PUBMED_ID=14687072;Map_Type=Linkage;Test_Base=Genome-wise;Significance=Suggestive;P-value=<0.2	Growth
119												48978327	86749825	ID=1958;Name="Abdominal fat weight";Abbrev=AF;PUBMED_ID=16390876;VTO_name="abdominal fat pad mass";CMO_name="abdominal fat pad weight";Map_Type=Linkage;Test_Base=Genome-wise;Significance=Suggestive;P-value=<0.2	Growth
120												55662721	84104693	ID=1969;Name="Body weight";Abbrev=BW;PUBMED_ID=12873214;VTO_name="body mass";CMO_name="body weight";Map_Type=Linkage;Test_Base=Genome-wise;Significance=Significant;P-value=<0.05	Growth
121												55662721	84104693	ID=1972;Name="Body weight";Abbrev=BW;PUBMED_ID=12873214;VTO_name="body mass";CMO_name="body weight";Map_Type=Linkage;Test_Base=Genome-wise;Significance=Suggestive;P-value=<0.2	Growth
122												73036434	110447801	ID=1942;Name="Body weight";Abbrev=BW;PUBMED_ID=12873214;VTO_name="body mass";CMO_name="body weight";Map_Type=Linkage;Test_Base=Genome-wise;Significance=Significant;P-value=<0.05	Growth
123												73036434	110447801	ID=1951;Name="Body weight";Abbrev=BW;PUBMED_ID=12873214;VTO_name="body mass";CMO_name="body weight";Map_Type=Linkage;Test_Base=Genome-wise;Significance=Suggestive;P-value=<0.2	Growth
124												78893451	86749825	ID=1957;Name="Body weight";Abbrev=BW;PUBMED_ID=16356285;VTO_name="body mass";CMO_name="body weight";Map_Type=Linkage;Test_Base=Chromosome-wise;Significance=Significant;P-value=<0.05	Growth
125												81247243	103525718	ID=9348;Name="Tibia plateau angle";Abbrev=TIBPA;PUBMED_ID=17675871;Map_Type=Linkage;Model=n/a;Test_Base=Genome-wise;Significance=Suggestive;F-Stat=3.99;Variance=3.3	Growth
126												81247243	94817954	ID=9394;Name="Heart weight";Abbrev=HWT;PUBMED_ID=19466937;VTO_name="heart mass";CMO_name="heart weight";Map_Type=Linkage;Model=Mendelian;Test_Base=Genome-wise;Significance=Suggestive;F-Stat=7.0;Dominance_Effect=-0.9;Additive_Effect=0.4	Growth
127												81247243	89930489	ID=13387;Name="Breast muscle weight";Abbrev=BMWT;PUBMED_ID=ISU0027;VTO_name="pectoralis muscle mass";Map_Type=Linkage;Model=Mendelian;Test_Base=Genome-wise;Significance=Significant;P-value=<0.05;F-Stat=9.3	Growth
128	3	27600000	34200000	28800000	30300000	L1/L5	1.5		2	82041562	83538126	2543987	133557102	ID=1873;Name="Body weight";Abbrev=BW;PUBMED_ID=11469552;VTO_name="body mass";CMO_name="body weight";Map_Type=Linkage;Test_Base=Genome-wise;Significance=Significant;P-value=<0.05	Growth
129												2543987	145835185	ID=13402;Name="Drumstick and thigh muscle weight";Abbrev=DRTHMW;PUBMED_ID=ISU0027;VTO_name="hindlimb muscle mass";Map_Type=Linkage;Model=Mendelian;Test_Base=Genome-wise;Significance=Suggestive;F-Stat=5.3	Growth
130												4322003	113056728	ID=6581;Name="Body weight (112 days)";Abbrev=BW;PUBMED_ID=12618372;VTO_name="body mass";CMO_name="body weight";Map_Type=Linkage;Model=Epistatic;Test_Base=Genome-wise;Significance=Significant;P-value=<0.20	Growth
131												17945173	100583266	ID=14494;Name="Abdominal fat percentage";Abbrev=ABFP;PUBMED_ID=17894563;VTO_name="abdominal fat pad mass";CMO_name="abdominal fat pad weight to body weight ratio";Map_Type=Genome;Model=Mendelian;Test_Base=-;Significance=Significant;P-value=0.0062	Growth
132												17945173	100583266	ID=14495;Name="Abdominal fat percentage";Abbrev=ABFP;PUBMED_ID=17894563;VTO_name="abdominal fat pad mass";CMO_name="abdominal fat pad weight to body weight ratio";Map_Type=Genome;Model=Mendelian;Test_Base=-;Significance=Significant;P-value=0.0044	Growth
133												17945173	100583266	ID=14496;Name="Abdominal fat percentage";Abbrev=ABFP;PUBMED_ID=17894563;VTO_name="abdominal fat pad mass";CMO_name="abdominal fat pad weight to body weight ratio";Map_Type=Genome;Model=Mendelian;Test_Base=-;Significance=Significant;P-value=0.0027	Growth
134												17945173	100583266	ID=14497;Name="Abdominal fat percentage";Abbrev=ABFP;PUBMED_ID=17894563;VTO_name="abdominal fat pad mass";CMO_name="abdominal fat pad weight to body weight ratio";Map_Type=Genome;Model=Mendelian;Test_Base=-;Significance=Significant;P-value=0.0027	Growth
135												17945173	100583266	ID=14498;Name="Abdominal fat percentage";Abbrev=ABFP;PUBMED_ID=17894563;VTO_name="abdominal fat pad mass";CMO_name="abdominal fat pad weight to body weight ratio";Map_Type=Genome;Model=Mendelian;Test_Base=-;Significance=Significant;P-value=0.0044	Growth
136												31471798	139359663	ID=6895;Name="Body weight (21 days)";Abbrev=BW;PUBMED_ID=18492652;VTO_name="body mass";CMO_name="body weight";Map_Type=Linkage;Model=Mendelian;Test_Base=n/a;Significance=Significant;P-value=<0.05	Growth
137												31471798	139359663	ID=6896;Name="Abdominal fat weight";Abbrev=AF;PUBMED_ID=18492652;VTO_name="abdominal fat pad mass";CMO_name="abdominal fat pad weight";Map_Type=Linkage;Model=Mendelian;Test_Base=n/a;Significance=Significant;P-value=<0.01	Growth
138												39044005	134821933	ID=1895;Name="Body weight";Abbrev=BW;PUBMED_ID=16356285;VTO_name="body mass";CMO_name="body weight";Map_Type=Linkage;Test_Base=Chromosome-wise;Significance=Significant;P-value=<0.05	Growth
139												39044005	134821933	ID=1932;Name="Body weight";Abbrev=BW;PUBMED_ID=12873214;VTO_name="body mass";CMO_name="body weight";Map_Type=Linkage;Test_Base=Genome-wise;Significance=Significant;P-value=<0.05	Growth
140												41872023	145835185	ID=1889;Name="Gizzard weight";Abbrev=GIZZWT;PUBMED_ID=16268100;VTO_name="gizzard mass";Map_Type=Linkage;Test_Base=Genome-wise;Significance=Significant;P-value=<0.01	Growth
141												47526206	141073458	ID=9413;Name="Breast muscle weight";Abbrev=BMWT;PUBMED_ID=19531576;VTO_name="pectoralis muscle mass";Map_Type=Linkage;Model=Mendelian;Test_Base=Genome-wise;Significance=Significant;P-value=<0.05;F-Stat=12.6;Variance=1.7;Additive_Effect=2.5	Growth
142												47869796	133775750	ID=12634;Name="Skin fat weight";Abbrev=SFWT;PUBMED_ID=12464017;Map_Type=Linkage;Model=Mendelian;Test_Base=Genome-wise;Significance=Suggestive;F-Stat=6.24	Growth
143												67301451	100127095	ID=1904;Name="Breast muscle weight";Abbrev=BMWT;PUBMED_ID=ISU0027;VTO_name="pectoralis muscle mass";Map_Type=Linkage;Test_Base=Genome-wise;Significance=Suggestive;P-value=<0.2	Growth
144												67301451	148809762	ID=9390;Name="Liver weight";Abbrev=LIVWT;PUBMED_ID=19466937;VTO_name="liver mass";CMO_name="liver weight";Map_Type=Linkage;Model=Mendelian;Test_Base=Genome-wise;Significance=Suggestive;F-Stat=6.4;Dominance_Effect=-2.4;Additive_Effect=1.6	Growth
145												70650866	148070210	ID=9414;Name="Shank diameter";Abbrev=SHKDIA;PUBMED_ID=19531576;Map_Type=Linkage;Model=Mendelian;Test_Base=Chromosome-wise;Significance=Significant;F-Stat=9.3;Variance=1.2;Additive_Effect=0.14	Growth
146												77294755	100127095	ID=7155;Name="Body weight (35 days)";Abbrev=BW;PUBMED_ID=19170675;VTO_name="body mass";CMO_name="body weight";Map_Type=Linkage;Model=Mendelian;Test_Base=Genome-wise;Significance=Significant;P-value=<0.01;F-Stat=26.4;Variance=4.45;Additive_Effect=39.52	Growth
147												77294755	100127095	ID=7160;Name="Body weight (41 days)";Abbrev=BW;PUBMED_ID=19170675;VTO_name="body mass";CMO_name="body weight";Map_Type=Linkage;Model=Mendelian;Test_Base=Genome-wise;Significance=Significant;P-value=<0.01;F-Stat=27.3;Variance=4.59;Additive_Effect=51.28	Growth
148												77294755	100127095	ID=7173;Name="Body weight (41 days)";Abbrev=BW;PUBMED_ID=19170675;VTO_name="body mass";CMO_name="body weight";Map_Type=Linkage;Model=Mendelian;Test_Base=Genome-wise;Significance=Suggestive;F-Stat=4.56	Growth
149												77294755	100127095	ID=7179;Name="Body weight (35 days)";Abbrev=BW;PUBMED_ID=19170675;VTO_name="body mass";CMO_name="body weight";Map_Type=Linkage;Model=Mendelian;Test_Base=Genome-wise;Significance=Significant;P-value=<0.01;F-Stat=4.62	Growth
150												77294755	100127095	ID=7183;Name="Body weight (41 days)";Abbrev=BW;PUBMED_ID=19170675;VTO_name="body mass";CMO_name="body weight";Map_Type=Linkage;Model=Mendelian;Test_Base=Genome-wise;Significance=Significant;P-value=<0.01;F-Stat=4.52	Growth
151												77919465	84944650	ID=9112;Name="Body temperature";Abbrev=BTEMP;PUBMED_ID=19154572;VTO_name="body temperature trait";CMO_name="body temperature";Map_Type=Linkage;Model=Mendelian;Test_Base=Chromosome-wise;Significance=Significant;P-value=0.016;F-Stat=11.15;Additive_Effect=0.146	Growth
152												83070520	83132991	ID=12568;Name="Breast muscle weight";Abbrev=BMWT;PUBMED_ID=17012160;VTO_name="pectoralis muscle mass";Map_Type=Linkage;Model=Mendelian;Test_Base=Chromosome-wise;Significance=Significant;P-value=<0.05;F-Stat=8.7;Variance=5.26;Dominance_Effect=2.11;Additive_Effect=13.84	Growth
153	3	35100000	37200000	35700000	37200000	L1/B/D	1.5		2	88735445	90232009	2543987	133557102	ID=1873;Name="Body weight";Abbrev=BW;PUBMED_ID=11469552;VTO_name="body mass";CMO_name="body weight";Map_Type=Linkage;Test_Base=Genome-wise;Significance=Significant;P-value=<0.05	Growth
154												2543987	145835185	ID=13402;Name="Drumstick and thigh muscle weight";Abbrev=DRTHMW;PUBMED_ID=ISU0027;VTO_name="hindlimb muscle mass";Map_Type=Linkage;Model=Mendelian;Test_Base=Genome-wise;Significance=Suggestive;F-Stat=5.3	Growth
155												4322003	113056728	ID=6581;Name="Body weight (112 days)";Abbrev=BW;PUBMED_ID=12618372;VTO_name="body mass";CMO_name="body weight";Map_Type=Linkage;Model=Epistatic;Test_Base=Genome-wise;Significance=Significant;P-value=<0.20	Growth
156												17945173	100583266	ID=14494;Name="Abdominal fat percentage";Abbrev=ABFP;PUBMED_ID=17894563;VTO_name="abdominal fat pad mass";CMO_name="abdominal fat pad weight to body weight ratio";Map_Type=Genome;Model=Mendelian;Test_Base=-;Significance=Significant;P-value=0.0062	Growth
157												17945173	100583266	ID=14495;Name="Abdominal fat percentage";Abbrev=ABFP;PUBMED_ID=17894563;VTO_name="abdominal fat pad mass";CMO_name="abdominal fat pad weight to body weight ratio";Map_Type=Genome;Model=Mendelian;Test_Base=-;Significance=Significant;P-value=0.0044	Growth
158												17945173	100583266	ID=14496;Name="Abdominal fat percentage";Abbrev=ABFP;PUBMED_ID=17894563;VTO_name="abdominal fat pad mass";CMO_name="abdominal fat pad weight to body weight ratio";Map_Type=Genome;Model=Mendelian;Test_Base=-;Significance=Significant;P-value=0.0027	Growth
159												17945173	100583266	ID=14497;Name="Abdominal fat percentage";Abbrev=ABFP;PUBMED_ID=17894563;VTO_name="abdominal fat pad mass";CMO_name="abdominal fat pad weight to body weight ratio";Map_Type=Genome;Model=Mendelian;Test_Base=-;Significance=Significant;P-value=0.0027	Growth
160												17945173	100583266	ID=14498;Name="Abdominal fat percentage";Abbrev=ABFP;PUBMED_ID=17894563;VTO_name="abdominal fat pad mass";CMO_name="abdominal fat pad weight to body weight ratio";Map_Type=Genome;Model=Mendelian;Test_Base=-;Significance=Significant;P-value=0.0044	Growth
161												31471798	139359663	ID=6895;Name="Body weight (21 days)";Abbrev=BW;PUBMED_ID=18492652;VTO_name="body mass";CMO_name="body weight";Map_Type=Linkage;Model=Mendelian;Test_Base=n/a;Significance=Significant;P-value=<0.05	Growth
162												31471798	139359663	ID=6896;Name="Abdominal fat weight";Abbrev=AF;PUBMED_ID=18492652;VTO_name="abdominal fat pad mass";CMO_name="abdominal fat pad weight";Map_Type=Linkage;Model=Mendelian;Test_Base=n/a;Significance=Significant;P-value=<0.01	Growth
163												39044005	134821933	ID=1895;Name="Body weight";Abbrev=BW;PUBMED_ID=16356285;VTO_name="body mass";CMO_name="body weight";Map_Type=Linkage;Test_Base=Chromosome-wise;Significance=Significant;P-value=<0.05	Growth
164												39044005	134821933	ID=1932;Name="Body weight";Abbrev=BW;PUBMED_ID=12873214;VTO_name="body mass";CMO_name="body weight";Map_Type=Linkage;Test_Base=Genome-wise;Significance=Significant;P-value=<0.05	Growth
165												41872023	145835185	ID=1889;Name="Gizzard weight";Abbrev=GIZZWT;PUBMED_ID=16268100;VTO_name="gizzard mass";Map_Type=Linkage;Test_Base=Genome-wise;Significance=Significant;P-value=<0.01	Growth
166												47526206	141073458	ID=9413;Name="Breast muscle weight";Abbrev=BMWT;PUBMED_ID=19531576;VTO_name="pectoralis muscle mass";Map_Type=Linkage;Model=Mendelian;Test_Base=Genome-wise;Significance=Significant;P-value=<0.05;F-Stat=12.6;Variance=1.7;Additive_Effect=2.5	Growth
167												47869796	133775750	ID=12634;Name="Skin fat weight";Abbrev=SFWT;PUBMED_ID=12464017;Map_Type=Linkage;Model=Mendelian;Test_Base=Genome-wise;Significance=Suggestive;F-Stat=6.24	Growth
168												67301451	100127095	ID=1904;Name="Breast muscle weight";Abbrev=BMWT;PUBMED_ID=ISU0027;VTO_name="pectoralis muscle mass";Map_Type=Linkage;Test_Base=Genome-wise;Significance=Suggestive;P-value=<0.2	Growth
169												67301451	148809762	ID=9390;Name="Liver weight";Abbrev=LIVWT;PUBMED_ID=19466937;VTO_name="liver mass";CMO_name="liver weight";Map_Type=Linkage;Model=Mendelian;Test_Base=Genome-wise;Significance=Suggestive;F-Stat=6.4;Dominance_Effect=-2.4;Additive_Effect=1.6	Growth
170												70650866	148070210	ID=9414;Name="Shank diameter";Abbrev=SHKDIA;PUBMED_ID=19531576;Map_Type=Linkage;Model=Mendelian;Test_Base=Chromosome-wise;Significance=Significant;F-Stat=9.3;Variance=1.2;Additive_Effect=0.14	Growth
171												77294755	100127095	ID=7155;Name="Body weight (35 days)";Abbrev=BW;PUBMED_ID=19170675;VTO_name="body mass";CMO_name="body weight";Map_Type=Linkage;Model=Mendelian;Test_Base=Genome-wise;Significance=Significant;P-value=<0.01;F-Stat=26.4;Variance=4.45;Additive_Effect=39.52	Growth
172												77294755	100127095	ID=7160;Name="Body weight (41 days)";Abbrev=BW;PUBMED_ID=19170675;VTO_name="body mass";CMO_name="body weight";Map_Type=Linkage;Model=Mendelian;Test_Base=Genome-wise;Significance=Significant;P-value=<0.01;F-Stat=27.3;Variance=4.59;Additive_Effect=51.28	Growth
173												77294755	100127095	ID=7173;Name="Body weight (41 days)";Abbrev=BW;PUBMED_ID=19170675;VTO_name="body mass";CMO_name="body weight";Map_Type=Linkage;Model=Mendelian;Test_Base=Genome-wise;Significance=Suggestive;F-Stat=4.56	Growth
174												77294755	100127095	ID=7179;Name="Body weight (35 days)";Abbrev=BW;PUBMED_ID=19170675;VTO_name="body mass";CMO_name="body weight";Map_Type=Linkage;Model=Mendelian;Test_Base=Genome-wise;Significance=Significant;P-value=<0.01;F-Stat=4.62	Growth
175												77294755	100127095	ID=7183;Name="Body weight (41 days)";Abbrev=BW;PUBMED_ID=19170675;VTO_name="body mass";CMO_name="body weight";Map_Type=Linkage;Model=Mendelian;Test_Base=Genome-wise;Significance=Significant;P-value=<0.01;F-Stat=4.52	Growth
176												89062948	89125420	ID=9195;Name="Shank length";Abbrev=SHKLN;PUBMED_ID=17234838;Map_Type=Linkage;Model=Mendelian;Test_Base=Genome-wise;Significance=Significant;P-value=<0.01;F-Stat=15.35;Variance=9.09;Dominance_Effect=-0.009;Additive_Effect=-0.03	Growth
177												89362513	112806844	ID=1876;Name="Breast muscle percentage";Abbrev=BRMP;PUBMED_ID=16615342;VTO_name="pectoralis muscle mass";PTO_name="total breast muscle percentage";Map_Type=Linkage;Model=Imprinted;Test_Base=Chromosome-wise;Significance=Significant;P-value=<0.05;Variance=2.30	Growth
178	3	96000000	97800000	96900000	97800000	L1/L2/L5	0.9		2	151442200	152341170	No_QTL
179	3	96900000	99900000	98400000	99600000	L2/L5/Nset	1.2		2	152907604	154100732	No_QTL
180	4	48600000	51000000	49200000	51000000	L2/L6	1.8		4	68267228	70063105	10697562	90216835	ID=1989;Name="Body weight";Abbrev=BW;PUBMED_ID=16356285;VTO_name="body mass";CMO_name="body weight";Map_Type=Linkage;Test_Base=Chromosome-wise;Significance=Significant;P-value=<0.05	Growth
181												10697562	90216835	ID=1990;Name="Body weight";Abbrev=BW;PUBMED_ID=16356285;VTO_name="body mass";CMO_name="body weight";Map_Type=Linkage;Test_Base=Genome-wise;Significance=Significant;P-value=<0.05	Growth
182												10697562	90216835	ID=1991;Name="Body weight";Abbrev=BW;PUBMED_ID=16356285;VTO_name="body mass";CMO_name="body weight";Map_Type=Linkage;Test_Base=Chromosome-wise;Significance=Significant;P-value=<0.05	Growth
183												23570531	76882561	ID=14457;Name="Body weight (day of first egg)";Abbrev=BW;PUBMED_ID=21177954;Map_Type=Linkage;Model=Mendelian;Test_Base=Experiment-wise;Significance=Significant;P-value=<0.01;F-Stat=36.40;Variance=7.2;Dominance_Effect=170;Additive_Effect=381	Growth
184												23570531	76882561	ID=14464;Name="Body weight (day of first egg)";Abbrev=BW;PUBMED_ID=21177954;Map_Type=Linkage;Model=Mendelian;Test_Base=Experiment-wise;Significance=Significant;P-value=<0.01;F-Stat=15.79;Variance=6.3;Dominance_Effect=-39;Additive_Effect=201	Growth
185												23570531	76882561	ID=14470;Name="Body weight (day of first egg)";Abbrev=BW;PUBMED_ID=21177954;Map_Type=Linkage;Model=Mendelian;Test_Base=Experiment-wise;Significance=Significant;P-value=<0.01;F-Stat=45.05;Variance=8.3;Dominance_Effect=-94;Additive_Effect=401	Growth
186												23604985	84706564	ID=9695;Name="Carcass weight";Abbrev=CW;PUBMED_ID=17675875;PTO_name="dressed carcass weight";CMO_name="carcass weight";Map_Type=Linkage;Model=Mendelian;Test_Base=n/a;Significance=Significant;P-value=<0.00001	Growth
187												23604985	84706564	ID=9696;Name="Abdominal fat weight";Abbrev=AF;PUBMED_ID=17675875;VTO_name="abdominal fat pad mass";CMO_name="abdominal fat pad weight";Map_Type=Linkage;Model=Mendelian;Test_Base=n/a;Significance=Significant;P-value=<0.00001	Growth
188												29466661	90216835	ID=9326;Name="Tibia weight";Abbrev=TIBWT;PUBMED_ID=17675871;CMO_name="tibia weight";Map_Type=Linkage;Model=n/a;Test_Base=Genome-wise;Significance=Suggestive;F-Stat=5.17;Variance=4.5	Growth
189												30397782	81300315	ID=11794;Name="Shank length";Abbrev=SHKLN;PUBMED_ID=19917046;Map_Type=Linkage;Model=Mendelian;Test_Base=Chromosome-wise;Significance=Significant;P-value=<0.05;F-Stat=5.45;Variance=3.50;Dominance_Effect=0.31;Additive_Effect=0.17	Growth
190												36119416	90216835	ID=14483;Name="Abdominal fat percentage";Abbrev=ABFP;PUBMED_ID=17894563;VTO_name="abdominal fat pad mass";CMO_name="abdominal fat pad weight to body weight ratio";Map_Type=Genome;Model=Mendelian;Test_Base=-;Significance=Significant;P-value=0.0043	Growth
191												36119416	90216835	ID=14484;Name="Abdominal fat percentage";Abbrev=ABFP;PUBMED_ID=17894563;VTO_name="abdominal fat pad mass";CMO_name="abdominal fat pad weight to body weight ratio";Map_Type=Genome;Model=Mendelian;Test_Base=-;Significance=Significant;P-value=0.0006	Growth
192												36119416	90216835	ID=14485;Name="Abdominal fat percentage";Abbrev=ABFP;PUBMED_ID=17894563;VTO_name="abdominal fat pad mass";CMO_name="abdominal fat pad weight to body weight ratio";Map_Type=Genome;Model=Mendelian;Test_Base=-;Significance=Significant;P-value=0.0006	Growth
193												36119416	90216835	ID=14486;Name="Abdominal fat percentage";Abbrev=ABFP;PUBMED_ID=17894563;VTO_name="abdominal fat pad mass";CMO_name="abdominal fat pad weight to body weight ratio";Map_Type=Genome;Model=Mendelian;Test_Base=-;Significance=Significant;P-value=0.0048	Growth
194												36119416	90216835	ID=14487;Name="Abdominal fat percentage";Abbrev=ABFP;PUBMED_ID=17894563;VTO_name="abdominal fat pad mass";CMO_name="abdominal fat pad weight to body weight ratio";Map_Type=Genome;Model=Mendelian;Test_Base=-;Significance=Significant;P-value=0.0048	Growth
195												36119416	90216835	ID=14500;Name="Abdominal fat percentage";Abbrev=ABFP;PUBMED_ID=17894563;VTO_name="abdominal fat pad mass";CMO_name="abdominal fat pad weight to body weight ratio";Map_Type=Genome;Model=Mendelian;Test_Base=-;Significance=Significant;P-value=0.0052	Growth
196												47125424	84774709	ID=2008;Name="Body weight";Abbrev=BW;PUBMED_ID=12512565;VTO_name="body mass";CMO_name="body weight";Map_Type=Linkage;Test_Base=Genome-wise;Significance=Suggestive;P-value=<0.2	Growth
197												47125424	84774709	ID=2012;Name="Carcass weight";Abbrev=CW;PUBMED_ID=ISU0027;PTO_name="dressed carcass weight";CMO_name="carcass weight";Map_Type=Linkage;Test_Base=Genome-wise;Significance=Significant;P-value=<0.05	Growth
198												47125424	84774709	ID=2015;Name="Body weight";Abbrev=BW;PUBMED_ID=12512565;VTO_name="body mass";CMO_name="body weight";Map_Type=Linkage;Test_Base=Genome-wise;Significance=Significant;P-value=<0.05	Growth
199												47125424	84774709	ID=2016;Name="Body weight";Abbrev=BW;PUBMED_ID=12512565;VTO_name="body mass";CMO_name="body weight";Map_Type=Linkage;Test_Base=Genome-wise;Significance=Significant;P-value=<0.05	Growth
200												47125424	84774709	ID=2017;Name="Liver weight";Abbrev=LIVWT;PUBMED_ID=16268100;VTO_name="liver mass";CMO_name="liver weight";Map_Type=Linkage;Test_Base=Genome-wise;Significance=Suggestive;P-value=<0.2	Growth
201												47125424	84774709	ID=2057;Name="Drumstick muscle weight";Abbrev=DSMWT;PUBMED_ID=ISU0027;VTO_name="hindlimb muscle mass";PTO_name="drumstick muscle weight";Map_Type=Linkage;Test_Base=Genome-wise;Significance=Suggestive;P-value=<0.2	Growth
202												47125424	84774709	ID=2059;Name="Drumstick weight";Abbrev=DSWT;PUBMED_ID=ISU0027;VTO_name="hindlimb mass trait";PTO_name="drumstick weight";Map_Type=Linkage;Test_Base=Genome-wise;Significance=Significant;P-value=<0.05	Growth
203												47125424	84774709	ID=2060;Name="Wing weight";Abbrev=WINGWT;PUBMED_ID=ISU0027;VTO_name="forelimb mass trait";PTO_name="wing weight";CMO_name="wing weight";Map_Type=Linkage;Test_Base=Genome-wise;Significance=Significant;P-value=<0.05	Growth
204												47125424	84774709	ID=9759;Name="Body weight (42 days)";Abbrev=BW;PUBMED_ID=15462413;VTO_name="body mass";CMO_name="body weight";Map_Type=Linkage;Model=n/a;Test_Base=Genome-wise;Significance=Significant;P-value=<0.05	Growth
205												47125424	84774709	ID=9760;Name="Body weight (63 days)";Abbrev=BW;PUBMED_ID=15462413;VTO_name="body mass";CMO_name="body weight";Map_Type=Linkage;Model=n/a;Test_Base=Genome-wise;Significance=Significant;P-value=<0.05	Growth
206												47125424	84774709	ID=9761;Name="Growth (21-42 days)";Abbrev=GROW;PUBMED_ID=15462413;VTO_name="postnatal growth";CMO_name="body weight gain";Map_Type=Linkage;Model=n/a;Test_Base=Genome-wise;Significance=Significant;P-value=<0.05	Growth
207												47125424	84774709	ID=9762;Name="Growth (42-63 days)";Abbrev=GROW;PUBMED_ID=15462413;VTO_name="postnatal growth";CMO_name="body weight gain";Map_Type=Linkage;Model=n/a;Test_Base=Genome-wise;Significance=Significant;P-value=<0.05	Growth
208												47125424	84774709	ID=12636;Name="Skin fat weight";Abbrev=SFWT;PUBMED_ID=12464017;Map_Type=Linkage;Model=Mendelian;Test_Base=Genome-wise;Significance=Suggestive;F-Stat=7.26	Growth
209												47125424	84774709	ID=13395;Name="Drumstick and thigh muscle weight";Abbrev=DRTHMW;PUBMED_ID=ISU0027;VTO_name="hindlimb muscle mass";Map_Type=Linkage;Model=Mendelian;Test_Base=Genome-wise;Significance=Suggestive;F-Stat=5.4	Growth
210												47125424	90216835	ID=13404;Name="Drumstick and thigh muscle weight";Abbrev=DRTHMW;PUBMED_ID=ISU0027;VTO_name="hindlimb muscle mass";Map_Type=Linkage;Model=Mendelian;Test_Base=Genome-wise;Significance=Suggestive;F-Stat=7.5	Growth
211												47883423	78225415	ID=12498;Name="Growth (0-14 days)";Abbrev=GROW;PUBMED_ID=17012159;VTO_name="postnatal growth";CMO_name="body weight gain";Map_Type=Linkage;Model=Mendelian;Test_Base=Genome-wise;Significance=Significant;P-value=<0.05;F-Stat=10.38;Variance=5.63;Dominance_Effect=0.02;Additive_Effect=0.93	Growth
212												48848149	80686858	ID=12500;Name="Growth (28-42 days)";Abbrev=GROW;PUBMED_ID=17012159;VTO_name="postnatal growth";CMO_name="body weight gain";Map_Type=Linkage;Model=Mendelian;Test_Base=Genome-wise;Significance=Significant;P-value=<0.01;F-Stat=17.53;Variance=9.15;Dominance_Effect=1.37;Additive_Effect=3.06	Growth
213												49182097	84774709	ID=9421;Name="Abdominal fat percentage";Abbrev=ABFP;PUBMED_ID=19531576;VTO_name="abdominal fat pad mass";CMO_name="abdominal fat pad weight to body weight ratio";Map_Type=Linkage;Model=Mendelian;Test_Base=Genome-wise;Significance=Significant;P-value=<0.05;F-Stat=16.0;Variance=2.2;Additive_Effect=-0.19	Growth
214												49600590	78225415	ID=12499;Name="Growth (14-28 days)";Abbrev=GROW;PUBMED_ID=17012159;VTO_name="postnatal growth";CMO_name="body weight gain";Map_Type=Linkage;Model=Mendelian;Test_Base=Genome-wise;Significance=Significant;P-value=<0.01;F-Stat=10.13;Variance=5.50;Dominance_Effect=0.58;Additive_Effect=1.80	Growth
215												59201410	78845596	ID=2038;Name="Tibia width";Abbrev=TW;PUBMED_ID=16277974;VTO_name="tibia width";CMO_name="mid-tibia width";Map_Type=Linkage;Model=Mendelian;Test_Base=Genome-wise;Significance=Significant;P-value=<0.05;F-Stat=11.9;Dominance_Effect=0.1;Additive_Effect=0.4	Growth
216												59868448	84567982	ID=12501;Name="Growth (42-56 days)";Abbrev=GROW;PUBMED_ID=17012159;VTO_name="postnatal growth";CMO_name="body weight gain";Map_Type=Linkage;Model=Mendelian;Test_Base=Genome-wise;Significance=Significant;P-value=<0.01;F-Stat=16.84;Variance=8.83;Dominance_Effect=0.94;Additive_Effect=4.44	Growth
217												66596673	78156506	ID=2041;Name="Pectoralis major weight";Abbrev=PECMAJW;PUBMED_ID=16390876;VTO_name="pectoralis muscle size trait";Map_Type=Linkage;Test_Base=Genome-wise;Significance=Suggestive;P-value=<0.2	Growth
218												66596673	77916196	ID=11795;Name="Shank length";Abbrev=SHKLN;PUBMED_ID=19917046;Map_Type=Linkage;Model=Mendelian;Test_Base=Chromosome-wise;Significance=Significant;P-value=<0.05;F-Stat=5.73;Variance=4.02;Dominance_Effect=0.15;Additive_Effect=-0.07	Growth
219												67930414	81169221	ID=7157;Name="Body weight (35 days)";Abbrev=BW;PUBMED_ID=19170675;VTO_name="body mass";CMO_name="body weight";Map_Type=Linkage;Model=Mendelian;Test_Base=Genome-wise;Significance=Significant;P-value=<0.01;F-Stat=24.9;Variance=4.27;Additive_Effect=45.23	Growth
220												67930414	81169221	ID=7162;Name="Body weight (41 days)";Abbrev=BW;PUBMED_ID=19170675;VTO_name="body mass";CMO_name="body weight";Map_Type=Linkage;Model=Mendelian;Test_Base=Genome-wise;Significance=Significant;P-value=<0.01;F-Stat=30.8;Variance=5.26;Additive_Effect=63.96	Growth
221												67930414	81169221	ID=7181;Name="Body weight (35 days)";Abbrev=BW;PUBMED_ID=19170675;VTO_name="body mass";CMO_name="body weight";Map_Type=Linkage;Model=Mendelian;Test_Base=Genome-wise;Significance=Significant;P-value=<0.05;F-Stat=3.76	Growth
222												67930414	81169221	ID=7185;Name="Body weight (41 days)";Abbrev=BW;PUBMED_ID=19170675;VTO_name="body mass";CMO_name="body weight";Map_Type=Linkage;Model=Mendelian;Test_Base=Genome-wise;Significance=Significant;P-value=<0.01;F-Stat=4.96	Growth
223												67930414	76882561	ID=9300;Name="Body depth";Abbrev=BDPTH;PUBMED_ID=17675871;Map_Type=Linkage;Model=Mendelian;Test_Base=Genome-wise;Significance=Significant;P-value=<0.01;F-Stat=17.38;Variance=8.5;Dominance_Effect=-0.14;Additive_Effect=1.87	Growth
224												67930414	84774709	ID=11766;Name="Body weight (35 days)";Abbrev=BW;PUBMED_ID=20096032;VTO_name="body mass";CMO_name="body weight";Map_Type=Linkage;Model=Mendelian;Test_Base=Genome-wise;Significance=Significant;P-value=<0.01;F-Stat=12.62;Variance=3.49;Dominance_Effect=-9.58;Additive_Effect=23.90	Growth
225												67930414	84774709	ID=11769;Name="Body weight (49 days)";Abbrev=BW;PUBMED_ID=20096032;VTO_name="body mass";CMO_name="body weight";Map_Type=Linkage;Model=Mendelian;Test_Base=Genome-wise;Significance=Significant;P-value=<0.01;F-Stat=17.57;Variance=4.92;Dominance_Effect=-9.17;Additive_Effect=51.57	Growth
226												67930414	84774709	ID=11773;Name="Body weight (63 days)";Abbrev=BW;PUBMED_ID=20096032;VTO_name="body mass";CMO_name="body weight";Map_Type=Linkage;Model=Mendelian;Test_Base=Genome-wise;Significance=Significant;P-value=<0.01;F-Stat=17.65;Variance=4.93;Dominance_Effect=-34.96;Additive_Effect=80.66	Growth
227												67930414	84774709	ID=11776;Name="Shank length";Abbrev=SHKLN;PUBMED_ID=20096032;Map_Type=Linkage;Model=Mendelian;Test_Base=Genome-wise;Significance=Significant;P-value=<0.01;F-Stat=24.49;Variance=6.82;Dominance_Effect=-2.28;Additive_Effect=3.30	Growth
228												67930414	84774709	ID=11778;Name="Shank diameter";Abbrev=SHKDIA;PUBMED_ID=20096032;Map_Type=Linkage;Model=Mendelian;Test_Base=Genome-wise;Significance=Significant;P-value=<0.01;F-Stat=34.64;Variance=9.50;Dominance_Effect=-0.32;Additive_Effect=0.49	Growth
229												67930414	84774709	ID=11781;Name="Shank length percentage";Abbrev=SHKLP;PUBMED_ID=20096032;Map_Type=Linkage;Model=Mendelian;Test_Base=Genome-wise;Significance=Significant;P-value=<0.01;F-Stat=11.17;Variance=3.08;Dominance_Effect=0.07;Additive_Effect=-0.35	Growth
230	5	6900000	9000000	7800000	8400000	L1/L4/L6/RP/BvSW	0.6		5	9084870	9684870	8760555	28706905	ID=2061;Name="Egg weight";Abbrev=EW;PUBMED_ID=15147389;PTO_name="egg weight";Map_Type=Linkage;Test_Base=Genome-wise;Significance=Suggestive;P-value=<0.2	Growth
231												8760555	51844830	ID=2064;Name="Drumstick weight";Abbrev=DSWT;PUBMED_ID=ISU0027;VTO_name="hindlimb mass trait";PTO_name="drumstick weight";Map_Type=Linkage;Test_Base=Genome-wise;Significance=Significant;P-value=<0.05	Growth
232												8760555	59580361	ID=2068;Name="Weight of the front half of the carcass";Abbrev=FNTH;PUBMED_ID=16615342;Map_Type=Linkage;Test_Base=Genome-wise;Significance=Significant;P-value=<0.05	Growth
233												8760555	59580361	ID=2071;Name="Body weight";Abbrev=BW;PUBMED_ID=12873214;VTO_name="body mass";CMO_name="body weight";Map_Type=Linkage;Test_Base=Genome-wise;Significance=Significant;P-value=<0.05	Growth
234												8760555	59580361	ID=6616;Name="Body weight (112 days)";Abbrev=BW;PUBMED_ID=12618372;VTO_name="body mass";CMO_name="body weight";Map_Type=Linkage;Model=Epistatic;Test_Base=Genome-wise;Significance=Suggestive;P-value=<0.20	Growth
235												8760555	59580361	ID=6617;Name="Body weight (200 days)";Abbrev=BW;PUBMED_ID=12618372;VTO_name="body mass";CMO_name="body weight";Map_Type=Linkage;Model=Epistatic;Test_Base=Genome-wise;Significance=Significant;P-value=<0.05	Growth
236												8760555	59580361	ID=6618;Name="Growth (46-112 days)";Abbrev=GROW;PUBMED_ID=12618372;VTO_name="postnatal growth";CMO_name="body weight gain";Map_Type=Linkage;Model=Epistatic;Test_Base=Genome-wise;Significance=Significant;P-value=<0.05	Growth
237												8760555	54000311	ID=9429;Name="Shank diameter";Abbrev=SHKDIA;PUBMED_ID=19531576;Map_Type=Linkage;Model=Mendelian;Test_Base=Chromosome-wise;Significance=Significant;F-Stat=10.4;Variance=1.4;Additive_Effect=0.14	Growth
238												8907464	51844830	ID=9397;Name="Thigh muscle weight";Abbrev=TMWT;PUBMED_ID=19466937;VTO_name="hindlimb muscle mass";PTO_name="thigh muscle weight";Map_Type=Linkage;Model=Mendelian;Test_Base=Genome-wise;Significance=Suggestive;F-Stat=6.9;Dominance_Effect=-13.0;Additive_Effect=2.2	Growth
239												8907464	51844830	ID=9398;Name="Shank weight";Abbrev=SHKWT;PUBMED_ID=19466937;VTO_name="metatarsus mass";Map_Type=Linkage;Model=Mendelian;Test_Base=Genome-wise;Significance=Significant;P-value=<0.05;F-Stat=8.9;Dominance_Effect=-2.0;Additive_Effect=4.5	Growth
240												8907464	34525742	ID=9959;Name="Spleen weight";Abbrev=SPLWT;PUBMED_ID=19466935;VTO_name="spleen mass";CMO_name="spleen weight";Map_Type=Linkage;Model=Mendelian;Test_Base=Chromosome-wise;Significance=Significant;P-value=<0.01;F-Stat=13.4;Dominance_Effect=0.10;Additive_Effect=-0.2	Growth
241	5	41100000	42900000	41100000	42000000	L1/L3/L5/L6/L7	0.9		5	41846714	42746714	8760555	51844830	ID=2064;Name="Drumstick weight";Abbrev=DSWT;PUBMED_ID=ISU0027;VTO_name="hindlimb mass trait";PTO_name="drumstick weight";Map_Type=Linkage;Test_Base=Genome-wise;Significance=Significant;P-value=<0.05	Growth
242												8760555	59580361	ID=2068;Name="Weight of the front half of the carcass";Abbrev=FNTH;PUBMED_ID=16615342;Map_Type=Linkage;Test_Base=Genome-wise;Significance=Significant;P-value=<0.05	Growth
243												8760555	59580361	ID=2071;Name="Body weight";Abbrev=BW;PUBMED_ID=12873214;VTO_name="body mass";CMO_name="body weight";Map_Type=Linkage;Test_Base=Genome-wise;Significance=Significant;P-value=<0.05	Growth
244												8760555	59580361	ID=6616;Name="Body weight (112 days)";Abbrev=BW;PUBMED_ID=12618372;VTO_name="body mass";CMO_name="body weight";Map_Type=Linkage;Model=Epistatic;Test_Base=Genome-wise;Significance=Suggestive;P-value=<0.20	Growth
245												8760555	59580361	ID=6617;Name="Body weight (200 days)";Abbrev=BW;PUBMED_ID=12618372;VTO_name="body mass";CMO_name="body weight";Map_Type=Linkage;Model=Epistatic;Test_Base=Genome-wise;Significance=Significant;P-value=<0.05	Growth
246												8760555	59580361	ID=6618;Name="Growth (46-112 days)";Abbrev=GROW;PUBMED_ID=12618372;VTO_name="postnatal growth";CMO_name="body weight gain";Map_Type=Linkage;Model=Epistatic;Test_Base=Genome-wise;Significance=Significant;P-value=<0.05	Growth
247												8760555	54000311	ID=9429;Name="Shank diameter";Abbrev=SHKDIA;PUBMED_ID=19531576;Map_Type=Linkage;Model=Mendelian;Test_Base=Chromosome-wise;Significance=Significant;F-Stat=10.4;Variance=1.4;Additive_Effect=0.14	Growth
248												8907464	51844830	ID=9397;Name="Thigh muscle weight";Abbrev=TMWT;PUBMED_ID=19466937;VTO_name="hindlimb muscle mass";PTO_name="thigh muscle weight";Map_Type=Linkage;Model=Mendelian;Test_Base=Genome-wise;Significance=Suggestive;F-Stat=6.9;Dominance_Effect=-13.0;Additive_Effect=2.2	Growth
249												8907464	51844830	ID=9398;Name="Shank weight";Abbrev=SHKWT;PUBMED_ID=19466937;VTO_name="metatarsus mass";Map_Type=Linkage;Model=Mendelian;Test_Base=Genome-wise;Significance=Significant;P-value=<0.05;F-Stat=8.9;Dominance_Effect=-2.0;Additive_Effect=4.5	Growth
250												26864010	59580361	ID=9428;Name="Shank length";Abbrev=SHKLN;PUBMED_ID=19531576;Map_Type=Linkage;Model=Mendelian;Test_Base=Genome-wise;Significance=Significant;P-value=<0.05;F-Stat=16.2;Variance=2.2;Additive_Effect=1.3	Growth
251												27151131	59580361	ID=2076;Name="Abdominal fat weight";Abbrev=AF;PUBMED_ID=16451793;VTO_name="abdominal fat pad mass";CMO_name="abdominal fat pad weight";Map_Type=Linkage;Test_Base=Genome-wise;Significance=Suggestive;P-value=<0.2	Growth
252												27151131	59580361	ID=2077;Name="Skin fat weight";Abbrev=SFWT;PUBMED_ID=12464017;Map_Type=Linkage;Test_Base=Genome-wise;Significance=Suggestive;P-value=<0.2;F-Stat=6.18	Growth
253												27151131	57557723	ID=2091;Name="Gizzard weight";Abbrev=GIZZWT;PUBMED_ID=16268100;VTO_name="gizzard mass";Map_Type=Linkage;Test_Base=Genome-wise;Significance=Suggestive;P-value=<0.2	Growth
254												27151131	57557723	ID=2094;Name="Wing weight";Abbrev=WINGWT;PUBMED_ID=ISU0027;VTO_name="forelimb mass trait";PTO_name="wing weight";CMO_name="wing weight";Map_Type=Linkage;Test_Base=Genome-wise;Significance=Suggestive;P-value=<0.2	Growth
255												27151131	59580361	ID=3320;Name="Abdominal fat weight";Abbrev=AF;PUBMED_ID=16635451;VTO_name="abdominal fat pad mass";CMO_name="abdominal fat pad weight";Map_Type=Linkage;Significance=Significant;F-Stat=7.04	Growth
256												27151131	59580361	ID=9304;Name="Chest width";Abbrev=CHWID;PUBMED_ID=17675871;VTO_name="chest width";Map_Type=Linkage;Model=Mendelian;Test_Base=Genome-wise;Significance=Significant;P-value=<0.01;F-Stat=10.48;Variance=5.3;Dominance_Effect=0.75;Additive_Effect=2.56	Growth
257												27151131	57557723	ID=9763;Name="Growth (42-63 days)";Abbrev=GROW;PUBMED_ID=15462413;VTO_name="postnatal growth";CMO_name="body weight gain";Map_Type=Linkage;Model=n/a;Test_Base=Genome-wise;Significance=Suggestive;P-value=<0.20	Growth
258												27151131	59580361	ID=11782;Name="Shank length percentage";Abbrev=SHKLP;PUBMED_ID=20096032;Map_Type=Linkage;Model=Mendelian;Test_Base=Chromosome-wise;Significance=Significant;P-value=<0.05;F-Stat=5.93;Variance=1.52;Dominance_Effect=0.35;Additive_Effect=-0.11	Growth
259												27151131	59580361	ID=11785;Name="Shank diameter percentage";Abbrev=SHKDP;PUBMED_ID=20096032;Map_Type=Linkage;Model=Mendelian;Test_Base=Chromosome-wise;Significance=Significant;P-value=<0.05;F-Stat=7.61;Variance=1.52;Dominance_Effect=0.03;Additive_Effect=-0.01	Growth
260												27151131	59580361	ID=13405;Name="Drumstick and thigh muscle weight";Abbrev=DRTHMW;PUBMED_ID=ISU0027;VTO_name="hindlimb muscle mass";Map_Type=Linkage;Model=Mendelian;Test_Base=Genome-wise;Significance=Significant;P-value=<0.01;F-Stat=11.0	Growth
261												33093838	59580361	ID=9430;Name="Breast muscle weight";Abbrev=BMWT;PUBMED_ID=19531576;VTO_name="pectoralis muscle mass";Map_Type=Linkage;Model=Mendelian;Test_Base=Genome-wise;Significance=Significant;P-value=<0.05;F-Stat=21.6;Variance=3.0;Additive_Effect=3.2	Growth
262												33596345	59580361	ID=6661;Name="Body weight (40 days)";Abbrev=BW;PUBMED_ID=16734690;VTO_name="body mass";CMO_name="body weight";Map_Type=Linkage;Model=Mendelian;Test_Base=Comparison-wise;Significance=Significant;P-value=<0.05	Growth
263												33596345	51844830	ID=9383;Name="Body weight (40 days)";Abbrev=BW;PUBMED_ID=19284678;VTO_name="body mass";CMO_name="body weight";Map_Type=Linkage;Model=n/a;Test_Base=Chromosome-wise;Significance=Significant;P-value=<0.05;Likelihood_Ratio=3.9	Growth
264												34703612	44049850	ID=12610;Name="Pectoralis minor weight";Abbrev=PECMINW;PUBMED_ID=16615342;VTO_name="pectoralis muscle size trait";Map_Type=Linkage;Model=Imprinted;Test_Base=Chromosome-wise;Significance=Significant;P-value=<0.05;Variance=1.70	Growth
265												34703612	44049850	ID=12611;Name="Weight of the front half of the carcass";Abbrev=FNTH;PUBMED_ID=16615342;Map_Type=Linkage;Model=n/a;Test_Base=Experiment-wise;Significance=Significant;P-value=<0.05;Variance=4.21;Dominance_Effect=0.0;Additive_Effect=-0.4	Growth
266												34703612	44049850	ID=12612;Name="Breast muscle percentage";Abbrev=BRMP;PUBMED_ID=16615342;VTO_name="pectoralis muscle mass";PTO_name="total breast muscle percentage";Map_Type=Linkage;Model=n/a;Test_Base=Chromosome-wise;Significance=Significant;P-value=<0.01;Variance=3.35;Dominance_Effect=0.1;Additive_Effect=-0.4	Growth
267												34703612	44049850	ID=12613;Name="Carcass weight";Abbrev=CW;PUBMED_ID=16615342;PTO_name="dressed carcass weight";CMO_name="carcass weight";Map_Type=Linkage;Model=Imprinted;Test_Base=Chromosome-wise;Significance=Significant;P-value=<0.05;Variance=1.70	Growth
268												34703612	44049850	ID=12614;Name="Dressing percentage";Abbrev=DRESSP;PUBMED_ID=16615342;Map_Type=Linkage;Model=n/a;Test_Base=Chromosome-wise;Significance=Significant;P-value=<0.05;Variance=2.52;Dominance_Effect=-0.1;Additive_Effect=-0.5	Growth
269												35007047	51125559	ID=3321;Name="Abdominal fat weight";Abbrev=AF;PUBMED_ID=16635451;VTO_name="abdominal fat pad mass";CMO_name="abdominal fat pad weight";Map_Type=Linkage;Significance=Significant;F-Stat=6.74	Growth
270												35007047	59580361	ID=9957;Name="Heart weight";Abbrev=HWT;PUBMED_ID=19466935;VTO_name="heart mass";CMO_name="heart weight";Map_Type=Linkage;Model=Mendelian;Test_Base=Chromosome-wise;Significance=Significant;P-value=<0.05;F-Stat=5.9;Dominance_Effect=-0.2;Additive_Effect=-0.2	Growth
271												35466697	59580361	ID=2072;Name="Body weight";Abbrev=BW;PUBMED_ID=12512565;VTO_name="body mass";CMO_name="body weight";Map_Type=Linkage;Test_Base=Genome-wise;Significance=Significant;P-value=<0.05	Growth
272												35466697	51844830	ID=6699;Name="Body weight (40 days)";Abbrev=BW;PUBMED_ID=15462414;VTO_name="body mass";CMO_name="body weight";Map_Type=Linkage;Model=n/a;Test_Base=Comparison-wise;Significance=Significant;P-value=<0.01	Growth
273												35466697	51844830	ID=6700;Name="Thigh meat-to-bone ratio";Abbrev=TMTBR;PUBMED_ID=15462414;Map_Type=Linkage;Model=Mendelian;Test_Base=Comparison-wise;Significance=Significant;P-value=<0.01	Growth
274												35466697	51844830	ID=6701;Name="Body weight (40 days)";Abbrev=BW;PUBMED_ID=15462414;VTO_name="body mass";CMO_name="body weight";Map_Type=Linkage;Model=n/a;Test_Base=Comparison-wise;Significance=Significant;P-value=<0.01	Growth
275												35466697	51844830	ID=6703;Name="Thigh muscle weight";Abbrev=TMWT;PUBMED_ID=15462414;VTO_name="hindlimb muscle mass";PTO_name="thigh muscle weight";Map_Type=Linkage;Model=Mendelian;Test_Base=Comparison-wise;Significance=Significant;P-value=<0.01	Growth
276												35466697	59580361	ID=12628;Name="Abdominal fat weight";Abbrev=AF;PUBMED_ID=12464017;VTO_name="abdominal fat pad mass";CMO_name="abdominal fat pad weight";Map_Type=Linkage;Model=Mendelian;Test_Base=Genome-wise;Significance=Significant;P-value=<0.01;F-Stat=11.49	Growth
277												35466697	59580361	ID=12637;Name="Skin fat weight";Abbrev=SFWT;PUBMED_ID=12464017;Map_Type=Linkage;Model=Mendelian;Test_Base=Genome-wise;Significance=Suggestive;F-Stat=5.85	Growth
278												35466697	59580361	ID=12643;Name="Fat distribution";Abbrev=FATDIS;PUBMED_ID=12464017;VTO_name="adipose distribution";Map_Type=Linkage;Model=Mendelian;Test_Base=Genome-wise;Significance=Significant;P-value=<0.05;F-Stat=8.58	Growth
279												35466697	59580361	ID=13391;Name="Drumstick muscle weight";Abbrev=DSMWT;PUBMED_ID=ISU0027;VTO_name="hindlimb muscle mass";PTO_name="drumstick muscle weight";Map_Type=Linkage;Model=Mendelian;Test_Base=Genome-wise;Significance=Significant;P-value=<0.05;F-Stat=9.2	Growth
280												37496815	59580361	ID=6829;Name="Abdominal fat weight";Abbrev=AF;PUBMED_ID=19243366;VTO_name="abdominal fat pad mass";CMO_name="abdominal fat pad weight";Map_Type=Linkage;Model=Sex-specific;Test_Base=Chromosome-wise;Significance=Significant;P-value=<0.01;Variance=20.2;Likelihood_Ratio=150;Additive_Effect=14.4	Growth
281												40059618	52467377	ID=9433;Name="Abdominal fat percentage";Abbrev=ABFP;PUBMED_ID=19531576;VTO_name="abdominal fat pad mass";CMO_name="abdominal fat pad weight to body weight ratio";Map_Type=Linkage;Model=Mendelian;Test_Base=Genome-wise;Significance=Significant;P-value=<0.05;F-Stat=19.4;Variance=2.73;Additive_Effect=0.23	Growth
282												41000568	59580361	ID=2084;Name="Body weight";Abbrev=BW;PUBMED_ID=16356285;VTO_name="body mass";CMO_name="body weight";Map_Type=Linkage;Test_Base=Chromosome-wise;Significance=Significant;P-value=<0.05	Growth
283												41000568	48770852	ID=6619;Name="Growth (1-8 days)";Abbrev=GROW;PUBMED_ID=12618372;VTO_name="postnatal growth";CMO_name="body weight gain";Map_Type=Linkage;Model=Epistatic;Test_Base=Genome-wise;Significance=Suggestive;P-value=<0.20	Growth
284												41000568	50236206	ID=9960;Name="Breast muscle weight";Abbrev=BMWT;PUBMED_ID=19466935;VTO_name="pectoralis muscle mass";Map_Type=Linkage;Model=Mendelian;Test_Base=Chromosome-wise;Significance=Significant;P-value=<0.05;F-Stat=6.3;Dominance_Effect=10.20;Additive_Effect=-3.7	Growth
285												41000568	50236206	ID=9962;Name="Body weight (21 days)";Abbrev=BW;PUBMED_ID=19466935;VTO_name="body mass";CMO_name="body weight";Map_Type=Linkage;Model=Mendelian;Test_Base=Chromosome-wise;Significance=Significant;P-value=<0.01;F-Stat=9.0;Dominance_Effect=10.60;Additive_Effect=-8.8	Growth
286												41000568	50236206	ID=9963;Name="Body weight (42 days)";Abbrev=BW;PUBMED_ID=19466935;VTO_name="body mass";CMO_name="body weight";Map_Type=Linkage;Model=Mendelian;Test_Base=Chromosome-wise;Significance=Significant;P-value=<0.01;F-Stat=7.9;Dominance_Effect=43.40;Additive_Effect=-22.6	Growth
287	6	7800000	9900000	7800000	9600000	L1/L7	1.8		2	7999172	9795049	2543987	133557102	ID=1873;Name="Body weight";Abbrev=BW;PUBMED_ID=11469552;VTO_name="body mass";CMO_name="body weight";Map_Type=Linkage;Test_Base=Genome-wise;Significance=Significant;P-value=<0.05	Growth
288												2543987	145835185	ID=13402;Name="Drumstick and thigh muscle weight";Abbrev=DRTHMW;PUBMED_ID=ISU0027;VTO_name="hindlimb muscle mass";Map_Type=Linkage;Model=Mendelian;Test_Base=Genome-wise;Significance=Suggestive;F-Stat=5.3	Growth
289												4322003	113056728	ID=6581;Name="Body weight (112 days)";Abbrev=BW;PUBMED_ID=12618372;VTO_name="body mass";CMO_name="body weight";Map_Type=Linkage;Model=Epistatic;Test_Base=Genome-wise;Significance=Significant;P-value=<0.20	Growth
290												6347080	38762886	ID=9411;Name="Insulin-like growth factor level";Abbrev=IGF-I;PUBMED_ID=19531576;Map_Type=Linkage;Model=Mendelian;Test_Base=Chromosome-wise;Significance=Significant;F-Stat=11.1;Variance=1.5;Additive_Effect=0.10	Metabolic disorder
291	6	25200000	27900000	26700000	27900000	L2/L3	1.2		2	26083335	27281961	6347080	38762886	ID=9411;Name="Insulin-like growth factor level";Abbrev=IGF-I;PUBMED_ID=19531576;Map_Type=Linkage;Model=Mendelian;Test_Base=Chromosome-wise;Significance=Significant;F-Stat=11.1;Variance=1.5;Additive_Effect=0.10	Metabolic disorder
292												15053594	134821933	ID=1874;Name="Body weight";Abbrev=BW;PUBMED_ID=11469552;VTO_name="body mass";CMO_name="body weight";Map_Type=Linkage;Test_Base=Genome-wise;Significance=Significant;P-value=<0.05	Growth
293												15053594	113056728	ID=7175;Name="Body weight (1 day)";Abbrev=BW;PUBMED_ID=19170675;VTO_name="body mass";CMO_name="body weight";Map_Type=Linkage;Model=Mendelian;Test_Base=Genome-wise;Significance=Significant;P-value=<0.01;F-Stat=5.74	Growth
294												17927105	38419295	ID=6848;Name="Body weight (42 days)";Abbrev=BW;PUBMED_ID=19211515;VTO_name="body mass";CMO_name="body weight";Map_Type=Linkage;Model=Mendelian;Test_Base=Chromosome-wise;Significance=Significant;P-value=<0.05;F-Stat=6.8;Variance=4.7;Dominance_Effect=30.8;Additive_Effect=-38.8	Growth
295												17945173	100583266	ID=14494;Name="Abdominal fat percentage";Abbrev=ABFP;PUBMED_ID=17894563;VTO_name="abdominal fat pad mass";CMO_name="abdominal fat pad weight to body weight ratio";Map_Type=Genome;Model=Mendelian;Test_Base=-;Significance=Significant;P-value=0.0062	Growth
296												17945173	100583266	ID=14495;Name="Abdominal fat percentage";Abbrev=ABFP;PUBMED_ID=17894563;VTO_name="abdominal fat pad mass";CMO_name="abdominal fat pad weight to body weight ratio";Map_Type=Genome;Model=Mendelian;Test_Base=-;Significance=Significant;P-value=0.0044	Growth
297												17945173	100583266	ID=14496;Name="Abdominal fat percentage";Abbrev=ABFP;PUBMED_ID=17894563;VTO_name="abdominal fat pad mass";CMO_name="abdominal fat pad weight to body weight ratio";Map_Type=Genome;Model=Mendelian;Test_Base=-;Significance=Significant;P-value=0.0027	Growth
298												17945173	100583266	ID=14497;Name="Abdominal fat percentage";Abbrev=ABFP;PUBMED_ID=17894563;VTO_name="abdominal fat pad mass";CMO_name="abdominal fat pad weight to body weight ratio";Map_Type=Genome;Model=Mendelian;Test_Base=-;Significance=Significant;P-value=0.0027	Growth
299												17945173	100583266	ID=14498;Name="Abdominal fat percentage";Abbrev=ABFP;PUBMED_ID=17894563;VTO_name="abdominal fat pad mass";CMO_name="abdominal fat pad weight to body weight ratio";Map_Type=Genome;Model=Mendelian;Test_Base=-;Significance=Significant;P-value=0.0044	Growth
300												25252518	45266944	ID=9502;Name="Body weight (46 days)";Abbrev=BW;PUBMED_ID=18622035;VTO_name="body mass";CMO_name="body weight";Map_Type=Linkage;Model=n/a;Test_Base=Genome-wise;Significance=Significant;P-value=<0.05	Growth
301												25252518	45266944	ID=9503;Name="Growth (8-46 days)";Abbrev=GROW;PUBMED_ID=18622035;VTO_name="postnatal growth";CMO_name="body weight gain";Map_Type=Linkage;Model=n/a;Test_Base=Genome-wise;Significance=Significant;P-value=<0.05	Growth
302												25283754	47469926	ID=9679;Name="Body weight (42 days)";Abbrev=BW;PUBMED_ID=17675875;VTO_name="body mass";CMO_name="body weight";Map_Type=Linkage;Model=Mendelian;Test_Base=n/a;Significance=Significant;P-value=<0.001	Growth
303												25283754	47469926	ID=9681;Name="Abdominal fat weight";Abbrev=AF;PUBMED_ID=17675875;VTO_name="abdominal fat pad mass";CMO_name="abdominal fat pad weight";Map_Type=Linkage;Model=Mendelian;Test_Base=n/a;Significance=Significant;P-value=<0.001	Growth
304												25314989	66367046	ID=9949;Name="Carcass weight";Abbrev=CW;PUBMED_ID=19466935;PTO_name="dressed carcass weight";CMO_name="carcass weight";Map_Type=Linkage;Model=Mendelian;Test_Base=Chromosome-wise;Significance=Significant;P-value=<0.01;F-Stat=7.4;Dominance_Effect=29.2;Additive_Effect=32.0	Growth
305												25314989	66367046	ID=9953;Name="Feet weight";Abbrev=FTWT;PUBMED_ID=19466935;VTO_name="total foot mass";Map_Type=Linkage;Model=Mendelian;Test_Base=Chromosome-wise;Significance=Significant;P-value=<0.01;F-Stat=11.6;Dominance_Effect=1.3;Additive_Effect=2.5	Growth
306												25314989	66367046	ID=9955;Name="Body weight (55 days)";Abbrev=BW;PUBMED_ID=19466935;VTO_name="body mass";CMO_name="body weight";Map_Type=Linkage;Model=Mendelian;Test_Base=Chromosome-wise;Significance=Significant;P-value=<0.01;F-Stat=8.2;Dominance_Effect=18.0;Additive_Effect=53.0	Growth
307	7	9900000	12600000	9900000	11700000	L1/L4/RP/BvSW	1.8		7	10790475	12586352	678644	36245040	ID=12629;Name="Abdominal fat weight";Abbrev=AF;PUBMED_ID=12464017;VTO_name="abdominal fat pad mass";CMO_name="abdominal fat pad weight";Map_Type=Linkage;Model=Mendelian;Test_Base=Genome-wise;Significance=Significant;P-value=<0.01;F-Stat=13.29	Growth
308												678644	36245040	ID=12639;Name="Skin fat weight";Abbrev=SFWT;PUBMED_ID=12464017;Map_Type=Linkage;Model=Mendelian;Test_Base=Genome-wise;Significance=Significant;P-value=<0.05;F-Stat=8.36	Growth
309												678644	36245040	ID=12644;Name="Fat distribution";Abbrev=FATDIS;PUBMED_ID=12464017;VTO_name="adipose distribution";Map_Type=Linkage;Model=Mendelian;Test_Base=Genome-wise;Significance=Significant;P-value=<0.01;F-Stat=11.08	Growth
310												678644	36245040	ID=13397;Name="Drumstick and thigh muscle weight";Abbrev=DRTHMW;PUBMED_ID=ISU0027;VTO_name="hindlimb muscle mass";Map_Type=Linkage;Model=Mendelian;Test_Base=Genome-wise;Significance=Suggestive;F-Stat=7.2	Growth
311												678644	36245040	ID=13407;Name="Drumstick and thigh muscle weight";Abbrev=DRTHMW;PUBMED_ID=ISU0027;VTO_name="hindlimb muscle mass";Map_Type=Linkage;Model=Mendelian;Test_Base=Genome-wise;Significance=Significant;P-value=<0.01;F-Stat=13.8	Growth
312												10345107	36245040	ID=2146;Name="Body weight";Abbrev=BW;PUBMED_ID=16356285;VTO_name="body mass";CMO_name="body weight";Map_Type=Linkage;Test_Base=Genome-wise;Significance=Significant;P-value=<0.05	Growth
313												10345107	36245040	ID=2158;Name="Body weight";Abbrev=BW;PUBMED_ID=16356285;VTO_name="body mass";CMO_name="body weight";Map_Type=Linkage;Test_Base=Genome-wise;Significance=Significant;P-value=<0.05	Growth
314												10345107	36245040	ID=2160;Name="Body weight";Abbrev=BW;PUBMED_ID=16356285;VTO_name="body mass";CMO_name="body weight";Map_Type=Linkage;Test_Base=Genome-wise;Significance=Significant;P-value=<0.05	Growth
315												10345107	29970802	ID=9400;Name="Heart weight";Abbrev=HWT;PUBMED_ID=19466937;VTO_name="heart mass";CMO_name="heart weight";Map_Type=Linkage;Model=Mendelian;Test_Base=Genome-wise;Significance=Suggestive;F-Stat=5.3;Dominance_Effect=-0.3;Additive_Effect=0.5	Growth
316												11583914	36245040	ID=2150;Name="Body weight";Abbrev=BW;PUBMED_ID=15206609;VTO_name="body mass";CMO_name="body weight";Map_Type=Linkage;Test_Base=Genome-wise;Significance=Suggestive;P-value=<0.2	Growth
317	8	300000	3300000	1200000	3000000	L3/L5	1.8		6	5291809	7089748	3917568	33310945	ID=9438;Name="Shank diameter";Abbrev=SHKDIA;PUBMED_ID=19531576;Map_Type=Linkage;Model=Mendelian;Test_Base=Genome-wise;Significance=Significant;P-value=<0.05;F-Stat=12.6;Variance=1.7;Additive_Effect=0.18	Growth
318	9	12600000	14400000	13800000	14400000	L4/L6	0.6		4	14031041	14631041	2652152	30397782	ID=11805;Name="Shank growth";Abbrev=SHKGR;PUBMED_ID=19917046;Map_Type=Linkage;Model=Mendelian;Test_Base=Genome-wise;Significance=Significant;P-value=<0.05;F-Stat=7.65;Variance=1.27;Dominance_Effect=-0.16;Additive_Effect=0.08	Growth
319												10697562	90216835	ID=1989;Name="Body weight";Abbrev=BW;PUBMED_ID=16356285;VTO_name="body mass";CMO_name="body weight";Map_Type=Linkage;Test_Base=Chromosome-wise;Significance=Significant;P-value=<0.05	Growth
320												10697562	90216835	ID=1990;Name="Body weight";Abbrev=BW;PUBMED_ID=16356285;VTO_name="body mass";CMO_name="body weight";Map_Type=Linkage;Test_Base=Genome-wise;Significance=Significant;P-value=<0.05	Growth
321												10697562	90216835	ID=1991;Name="Body weight";Abbrev=BW;PUBMED_ID=16356285;VTO_name="body mass";CMO_name="body weight";Map_Type=Linkage;Test_Base=Chromosome-wise;Significance=Significant;P-value=<0.05	Growth
322	9	15900000	19500000	15600000	16200000	L3/L5/L6	0.6		4	15799164	16398477	2652152	30397782	ID=11805;Name="Shank growth";Abbrev=SHKGR;PUBMED_ID=19917046;Map_Type=Linkage;Model=Mendelian;Test_Base=Genome-wise;Significance=Significant;P-value=<0.05;F-Stat=7.65;Variance=1.27;Dominance_Effect=-0.16;Additive_Effect=0.08	Growth
323												10697562	90216835	ID=1989;Name="Body weight";Abbrev=BW;PUBMED_ID=16356285;VTO_name="body mass";CMO_name="body weight";Map_Type=Linkage;Test_Base=Chromosome-wise;Significance=Significant;P-value=<0.05	Growth
324												10697562	90216835	ID=1990;Name="Body weight";Abbrev=BW;PUBMED_ID=16356285;VTO_name="body mass";CMO_name="body weight";Map_Type=Linkage;Test_Base=Genome-wise;Significance=Significant;P-value=<0.05	Growth
325												10697562	90216835	ID=1991;Name="Body weight";Abbrev=BW;PUBMED_ID=16356285;VTO_name="body mass";CMO_name="body weight";Map_Type=Linkage;Test_Base=Chromosome-wise;Significance=Significant;P-value=<0.05	Growth
326	9	15900000	19500000	17400000	18600000	L3/L5/L6/Nset/BvSW	1.2		4	17529063	18724940	2652152	30397782	ID=11805;Name="Shank growth";Abbrev=SHKGR;PUBMED_ID=19917046;Map_Type=Linkage;Model=Mendelian;Test_Base=Genome-wise;Significance=Significant;P-value=<0.05;F-Stat=7.65;Variance=1.27;Dominance_Effect=-0.16;Additive_Effect=0.08	Growth
327												10697562	90216835	ID=1989;Name="Body weight";Abbrev=BW;PUBMED_ID=16356285;VTO_name="body mass";CMO_name="body weight";Map_Type=Linkage;Test_Base=Chromosome-wise;Significance=Significant;P-value=<0.05	Growth
328												10697562	90216835	ID=1990;Name="Body weight";Abbrev=BW;PUBMED_ID=16356285;VTO_name="body mass";CMO_name="body weight";Map_Type=Linkage;Test_Base=Genome-wise;Significance=Significant;P-value=<0.05	Growth
329												10697562	90216835	ID=1991;Name="Body weight";Abbrev=BW;PUBMED_ID=16356285;VTO_name="body mass";CMO_name="body weight";Map_Type=Linkage;Test_Base=Chromosome-wise;Significance=Significant;P-value=<0.05	Growth
330	10	16800000	20100000	17400000	19200000	L2/L5/RP	1.8		8	17344662	19140540	9353209	19102058	ID=9401;Name="Breast muscle weight";Abbrev=BMWT;PUBMED_ID=19466937;VTO_name="pectoralis muscle mass";Map_Type=Linkage;Model=Mendelian;Test_Base=Genome-wise;Significance=Suggestive;F-Stat=7.2;Dominance_Effect=-4.2;Additive_Effect=-3.8	Growth
331												11260331	27623523	ID=2180;Name="Breast muscle weight";Abbrev=BMWT;PUBMED_ID=ISU0027;VTO_name="pectoralis muscle mass";Map_Type=Linkage;Test_Base=Genome-wise;Significance=Significant;P-value=<0.05	Growth
332												11260331	27623523	ID=2190;Name="Body weight";Abbrev=BW;PUBMED_ID=12512565;VTO_name="body mass";CMO_name="body weight";Map_Type=Linkage;Test_Base=Genome-wise;Significance=Significant;P-value=<0.05	Growth
333												11260331	27623523	ID=2191;Name="Wing weight";Abbrev=WINGWT;PUBMED_ID=ISU0027;VTO_name="forelimb mass trait";PTO_name="wing weight";CMO_name="wing weight";Map_Type=Linkage;Test_Base=Genome-wise;Significance=Suggestive;P-value=<0.2	Growth
334												11260331	27623523	ID=2199;Name="Body weight";Abbrev=BW;PUBMED_ID=12512565;VTO_name="body mass";CMO_name="body weight";Map_Type=Linkage;Test_Base=Genome-wise;Significance=Significant;P-value=<0.05	Growth
335												11260331	27623523	ID=2201;Name="Body weight";Abbrev=BW;PUBMED_ID=12512565;VTO_name="body mass";CMO_name="body weight";Map_Type=Linkage;Test_Base=Genome-wise;Significance=Suggestive;P-value=<0.2	Growth
336												11260331	27623523	ID=9306;Name="Chest width";Abbrev=CHWID;PUBMED_ID=17675871;VTO_name="chest width";Map_Type=Linkage;Model=Mendelian;Test_Base=Genome-wise;Significance=Suggestive;F-Stat=5.81;Variance=2.8;Dominance_Effect=3.62;Additive_Effect=2.16	Growth
337												11260331	27623523	ID=9328;Name="Tibia weight";Abbrev=TIBWT;PUBMED_ID=17675871;CMO_name="tibia weight";Map_Type=Linkage;Model=Mendelian;Test_Base=Genome-wise;Significance=Significant;P-value=<0.05;F-Stat=9.84;Variance=4.8;Dominance_Effect=-6.18;Additive_Effect=4.48	Growth
338												11260331	27623523	ID=9336;Name="Tibia width";Abbrev=TW;PUBMED_ID=17675871;VTO_name="tibia width";CMO_name="mid-tibia width";Map_Type=Linkage;Model=Mendelian;Test_Base=Genome-wise;Significance=Significant;P-value=<0.01;F-Stat=15.24;Variance=7.5;Dominance_Effect=-0.55;Additive_Effect=0.60	Growth
339												11260331	27623523	ID=9343;Name="Tibia marrow diameter";Abbrev=TIBMD;PUBMED_ID=17675871;Map_Type=Linkage;Model=Mendelian;Test_Base=Genome-wise;Significance=Significant;P-value=<0.05;F-Stat=9.79;Variance=4.8;Dominance_Effect=-0.61;Additive_Effect=0.50	Growth
340												11260331	27623523	ID=9350;Name="Tibia plateau angle";Abbrev=TIBPA;PUBMED_ID=17675871;Map_Type=Linkage;Model=n/a;Test_Base=Genome-wise;Significance=Suggestive;F-Stat=4.44;Variance=3.8	Growth
341												11260331	27623523	ID=9767;Name="Body weight (63 days)";Abbrev=BW;PUBMED_ID=15462413;VTO_name="body mass";CMO_name="body weight";Map_Type=Linkage;Model=n/a;Test_Base=Genome-wise;Significance=Suggestive;P-value=<0.20	Growth
342												11260331	27623523	ID=9768;Name="Growth (21-42 days)";Abbrev=GROW;PUBMED_ID=15462413;VTO_name="postnatal growth";CMO_name="body weight gain";Map_Type=Linkage;Model=n/a;Test_Base=Genome-wise;Significance=Suggestive;P-value=<0.20	Growth
343												11260331	27623523	ID=13389;Name="Breast muscle weight";Abbrev=BMWT;PUBMED_ID=ISU0027;VTO_name="pectoralis muscle mass";Map_Type=Linkage;Model=Mendelian;Test_Base=Genome-wise;Significance=Significant;P-value=<0.01;F-Stat=11.3	Growth
344												11260331	27623523	ID=13392;Name="Drumstick muscle weight";Abbrev=DSMWT;PUBMED_ID=ISU0027;VTO_name="hindlimb muscle mass";PTO_name="drumstick muscle weight";Map_Type=Linkage;Model=Mendelian;Test_Base=Genome-wise;Significance=Suggestive;F-Stat=6.0	Growth
345												11543191	26462126	ID=2187;Name="Body weight";Abbrev=BW;PUBMED_ID=12873214;VTO_name="body mass";CMO_name="body weight";Map_Type=Linkage;Test_Base=Genome-wise;Significance=Significant;P-value=<0.05	Growth
346												19029935	28767244	ID=2184;Name="Breast muscle weight";Abbrev=BMWT;PUBMED_ID=17012160;VTO_name="pectoralis muscle mass";Map_Type=Linkage;Model=Mendelian;Test_Base=Chromosome-wise;Significance=Significant;P-value=<0.01;F-Stat=8.57;Variance=5.19;Dominance_Effect=10.45;Additive_Effect=6.63	Growth
347	11	1200000	8400000	4200000	7500000	L2/L4/L7/RP	3.3		9	11190737	13283521	0	23441680	ID=6724;Name="Drumstick muscle weight";Abbrev=DSMWT;PUBMED_ID=15462414;VTO_name="hindlimb muscle mass";PTO_name="drumstick muscle weight";Map_Type=Linkage;Model=Mendelian;Test_Base=Comparison-wise;Significance=Significant;P-value=<0.01	Growth
348												0	23441680	ID=6726;Name="Breast muscle weight";Abbrev=BMWT;PUBMED_ID=15462414;VTO_name="pectoralis muscle mass";Map_Type=Linkage;Model=Mendelian;Test_Base=Comparison-wise;Significance=Significant;P-value=<0.001	Growth
349												0	23441680	ID=6727;Name="Drumstick meat-to-bone ratio";Abbrev=DMTBR;PUBMED_ID=15462414;Map_Type=Linkage;Model=Mendelian;Test_Base=Comparison-wise;Significance=Significant;P-value=<0.01	Growth
350												0	23441680	ID=6771;Name="Femur bending strength";Abbrev=FEMBS;PUBMED_ID=17181401;Map_Type=Linkage;Model=n/a;Test_Base=Genome-wise;Significance=Suggestive;LOD-score=4.4;P-value=<0.20;F-Stat=5.2;Variance=0.07;Dominance_Effect=387;Additive_Effect=-70	Growth
351												0	23441680	ID=6772;Name="Femur bending strength";Abbrev=FEMBS;PUBMED_ID=17181401;Map_Type=Linkage;Model=n/a;Test_Base=Genome-wise;Significance=Suggestive;LOD-score=4.4;P-value=<0.20;F-Stat=5.2;Variance=0.07;Dominance_Effect=-329;Additive_Effect=86	Growth
352												0	11406093	ID=13408;Name="Drumstick and thigh muscle weight";Abbrev=DRTHMW;PUBMED_ID=ISU0027;VTO_name="hindlimb muscle mass";Map_Type=Linkage;Model=Mendelian;Test_Base=Genome-wise;Significance=Significant;P-value=<0.05;F-Stat=10.9	Growth
353												3598967	17327617	ID=2217;Name="Body weight";Abbrev=BW;PUBMED_ID=15206609;VTO_name="body mass";CMO_name="body weight";Map_Type=Linkage;Test_Base=Genome-wise;Significance=Suggestive;P-value=<0.2	Growth
354		7800000	12000000	9900000	12000000	L3/L4	2.1		9	11479247	13275124	0	23441680	ID=6724;Name="Drumstick muscle weight";Abbrev=DSMWT;PUBMED_ID=15462414;VTO_name="hindlimb muscle mass";PTO_name="drumstick muscle weight";Map_Type=Linkage;Model=Mendelian;Test_Base=Comparison-wise;Significance=Significant;P-value=<0.01	Growth
355												0	23441680	ID=6726;Name="Breast muscle weight";Abbrev=BMWT;PUBMED_ID=15462414;VTO_name="pectoralis muscle mass";Map_Type=Linkage;Model=Mendelian;Test_Base=Comparison-wise;Significance=Significant;P-value=<0.001	Growth
356												0	23441680	ID=6727;Name="Drumstick meat-to-bone ratio";Abbrev=DMTBR;PUBMED_ID=15462414;Map_Type=Linkage;Model=Mendelian;Test_Base=Comparison-wise;Significance=Significant;P-value=<0.01	Growth
357												0	23441680	ID=6771;Name="Femur bending strength";Abbrev=FEMBS;PUBMED_ID=17181401;Map_Type=Linkage;Model=n/a;Test_Base=Genome-wise;Significance=Suggestive;LOD-score=4.4;P-value=<0.20;F-Stat=5.2;Variance=0.07;Dominance_Effect=387;Additive_Effect=-70	Growth
358												0	23441680	ID=6772;Name="Femur bending strength";Abbrev=FEMBS;PUBMED_ID=17181401;Map_Type=Linkage;Model=n/a;Test_Base=Genome-wise;Significance=Suggestive;LOD-score=4.4;P-value=<0.20;F-Stat=5.2;Variance=0.07;Dominance_Effect=-329;Additive_Effect=86	Growth
359												0	11406093	ID=13408;Name="Drumstick and thigh muscle weight";Abbrev=DRTHMW;PUBMED_ID=ISU0027;VTO_name="hindlimb muscle mass";Map_Type=Linkage;Model=Mendelian;Test_Base=Genome-wise;Significance=Significant;P-value=<0.05;F-Stat=10.9	Growth
360												3598967	17327617	ID=2217;Name="Body weight";Abbrev=BW;PUBMED_ID=15206609;VTO_name="body mass";CMO_name="body weight";Map_Type=Linkage;Test_Base=Genome-wise;Significance=Suggestive;P-value=<0.2	Growth
361												6600609	23441680	ID=9442;Name="Body weight (63 days)";Abbrev=BW;PUBMED_ID=19531576;VTO_name="body mass";CMO_name="body weight";Map_Type=Linkage;Model=Mendelian;Test_Base=Chromosome-wise;Significance=Significant;F-Stat=10.0;Variance=1.3;Additive_Effect=40	Growth
362												6600609	23441680	ID=9443;Name="Shank diameter";Abbrev=SHKDIA;PUBMED_ID=19531576;Map_Type=Linkage;Model=Mendelian;Test_Base=Chromosome-wise;Significance=Significant;F-Stat=7.0;Variance=0.9;Additive_Effect=0.14	Growth
363												11406093	23441680	ID=2204;Name="Body weight";Abbrev=BW;PUBMED_ID=12512565;VTO_name="body mass";CMO_name="body weight";Map_Type=Linkage;Test_Base=Genome-wise;Significance=Suggestive;P-value=<0.2	Growth
364												11406093	23441680	ID=2205;Name="Body weight";Abbrev=BW;PUBMED_ID=12512565;VTO_name="body mass";CMO_name="body weight";Map_Type=Linkage;Test_Base=Genome-wise;Significance=Suggestive;P-value=<0.2	Growth
365												11406093	11444571	ID=2216;Name="Liver percentage";Abbrev=LIVP;PUBMED_ID=17012160;VTO_name="liver mass";CMO_name="liver weight as percentage of body weight";Map_Type=Linkage;Model=Mendelian;Test_Base=Chromosome-wise;Significance=Significant;P-value=<0.05;F-Stat=5.66;Variance=3.01;Dominance_Effect=-0.60;Additive_Effect=-0.62	Growth
366												11406093	23441680	ID=2220;Name="Abdominal fat weight";Abbrev=AF;PUBMED_ID=12464017;VTO_name="abdominal fat pad mass";CMO_name="abdominal fat pad weight";Map_Type=Linkage;Test_Base=Genome-wise;Significance=Suggestive;P-value=<0.2;F-Stat=5.03	Growth
367												11406093	23441680	ID=6634;Name="Body weight (200 days)";Abbrev=BW;PUBMED_ID=12618372;VTO_name="body mass";CMO_name="body weight";Map_Type=Linkage;Model=Epistatic;Test_Base=Genome-wise;Significance=Suggestive;P-value=<0.20	Growth
368												11406093	23441680	ID=6635;Name="Growth (46-112 days)";Abbrev=GROW;PUBMED_ID=12618372;VTO_name="postnatal growth";CMO_name="body weight gain";Map_Type=Linkage;Model=Epistatic;Test_Base=Genome-wise;Significance=Suggestive;P-value=<0.20	Growth
369												11406093	23441680	ID=6728;Name="Thigh bone weight";Abbrev=THBWT;PUBMED_ID=15462414;PTO_name="thigh bone weight";Map_Type=Linkage;Model=Mendelian;Test_Base=Comparison-wise;Significance=Significant;P-value=<0.001	Growth
370												11406093	23441680	ID=6729;Name="Thigh meat-to-bone ratio";Abbrev=TMTBR;PUBMED_ID=15462414;Map_Type=Linkage;Model=Mendelian;Test_Base=Comparison-wise;Significance=Significant;P-value=<0.001	Growth
371												11406093	23441680	ID=6731;Name="Drumstick bone weight";Abbrev=DRUMBWT;PUBMED_ID=15462414;PTO_name="drumstick bone weight";Map_Type=Linkage;Model=Mendelian;Test_Base=Comparison-wise;Significance=Significant;P-value=<0.001	Growth
372												12041995	23441680	ID=9402;Name="Wing weight";Abbrev=WINGWT;PUBMED_ID=19466937;VTO_name="forelimb mass trait";PTO_name="wing weight";CMO_name="wing weight";Map_Type=Linkage;Model=Mendelian;Test_Base=Genome-wise;Significance=Suggestive;F-Stat=6.2;Dominance_Effect=-3.0;Additive_Effect=-2.4	Growth
373												12041995	23441680	ID=11797;Name="Shank length";Abbrev=SHKLN;PUBMED_ID=19917046;Map_Type=Linkage;Model=Mendelian;Test_Base=Chromosome-wise;Significance=Significant;P-value=<0.05;F-Stat=5.66;Variance=2.19;Dominance_Effect=0.18;Additive_Effect=-0.09	Growth
374	14	3000000	4500000	3300000	4500000	L1/L3/L6/BvSW	1.2		12	3496306	4693557	2999557	11982373	ID=11812;Name="Abdominal fat percentage";Abbrev=ABFP;PUBMED_ID=19466938;VTO_name="abdominal fat pad mass";CMO_name="abdominal fat pad weight to body weight ratio";Map_Type=Linkage;Model=Mendelian;Test_Base=Genome-wise;Significance=Suggestive;F-Stat=5.22;Variance=3.58;Dominance_Effect=-0.09;Additive_Effect=0.14	Growth
375												2999557	11982373	ID=11819;Name="Abdominal fat percentage";Abbrev=ABFP;PUBMED_ID=19466938;VTO_name="abdominal fat pad mass";CMO_name="abdominal fat pad weight to body weight ratio";Map_Type=Linkage;Model=Mendelian;Test_Base=Genome-wise;Significance=Suggestive;F-Stat=4.51	Growth
376	22	300000	2100000	600000	2100000	L1/L3/L6	1.5		20	473685	1971967	607586	647616	ID=6655;Name="Body weight (46 days)";Abbrev=BW;PUBMED_ID=12618372;VTO_name="body mass";CMO_name="body weight";Map_Type=Linkage;Model=Epistatic;Test_Base=Genome-wise;Significance=Significant;P-value=<0.05	Growth
377												607586	647616	ID=6656;Name="Body weight (112 days)";Abbrev=BW;PUBMED_ID=12618372;VTO_name="body mass";CMO_name="body weight";Map_Type=Linkage;Model=Epistatic;Test_Base=Genome-wise;Significance=Significant;P-value=<0.05	Growth
378												607586	647616	ID=6657;Name="Growth (8-46 days)";Abbrev=GROW;PUBMED_ID=12618372;VTO_name="postnatal growth";CMO_name="body weight gain";Map_Type=Linkage;Model=Epistatic;Test_Base=Genome-wise;Significance=Significant;P-value=<0.05	Growth
379												607586	647616	ID=6658;Name="Growth (46-112 days)";Abbrev=GROW;PUBMED_ID=12618372;VTO_name="postnatal growth";CMO_name="body weight gain";Map_Type=Linkage;Model=Epistatic;Test_Base=Genome-wise;Significance=Suggestive;P-value=<0.20	Growth
										Total overlapping region(Mb)	33
										Total chicken growth QTL for which the confidence interval overlapped with the turkey sweep regions	374
										Frequency of growth QTL per Mb in total overlapping region	11.3333
